# Supplementary material for: Metabolism-Associated DNA Methylation Signature Stratifies Lower-Grade Glioma Patients and Predicts Response to Immunotherapy
Source: Front Cell Dev Biol. 2022 Jun 15;10:902298. doi: 10.3389/fcell.2022.902298 (PMC9240391; doi:10.3389/fcell.2022.902298)
Supplement: Supplementary file 1 [file Table2.XLSX]

## Sheet: prognostic significant CpGs
Correlation of Metabolic processes with CpGs(prognostic significant)
Metbolic Process	CpGs	kendall's tau-b	pvalue	FDR
Alanine_aspartate_and_glutamate_metabolism	cg16763885	0.407082	1.09765e-08	8.31027e-06
Alanine_aspartate_and_glutamate_metabolism	cg14509535	0.461294	9.41989e-11	1.03807e-06
Alanine_aspartate_and_glutamate_metabolism	cg13573036	0.402198	1.63899e-08	9.88174e-06
Alanine_aspartate_and_glutamate_metabolism	cg19014335	0.409135	9.33442e-09	7.84879e-06
Alanine_aspartate_and_glutamate_metabolism	cg26429629	0.410989	7.93853e-09	7.23994e-06
Alanine_aspartate_and_glutamate_metabolism	cg24607755	0.406593	1.14278e-08	8.44254e-06
Alanine_aspartate_and_glutamate_metabolism	cg00301239	0.409524	8.96727e-09	7.75054e-06
Alanine_aspartate_and_glutamate_metabolism	cg22274117	0.463248	7.85218e-11	9.73474e-07
Alanine_aspartate_and_glutamate_metabolism	cg00950718	0.40757	1.05425e-08	8.08975e-06
Alanine_aspartate_and_glutamate_metabolism	cg23261919	0.424664	2.49565e-09	4.23109e-06
Alanine_aspartate_and_glutamate_metabolism	cg14212038	0.40757	1.05425e-08	8.08975e-06
Alanine_aspartate_and_glutamate_metabolism	cg05605029	0.40757	1.05425e-08	8.08975e-06
Alanine_aspartate_and_glutamate_metabolism	cg10826338	0.447131	3.44857e-10	1.77677e-06
Alanine_aspartate_and_glutamate_metabolism	cg23651808	0.420371	3.63278e-09	5.05896e-06
Alanine_aspartate_and_glutamate_metabolism	cg07470314	0.485714	9.18008e-12	4.5524e-07
Alanine_aspartate_and_glutamate_metabolism	cg05711474	0.443712	4.68988e-10	1.94375e-06
Alanine_aspartate_and_glutamate_metabolism	cg16908123	0.422711	2.95076e-09	4.55496e-06
Alanine_aspartate_and_glutamate_metabolism	cg07756483	0.402686	1.5749e-08	9.74719e-06
Alanine_aspartate_and_glutamate_metabolism	cg17824540	0.417338	4.65963e-09	5.6879e-06
Alanine_aspartate_and_glutamate_metabolism	cg12761965	0.471062	3.76329e-11	7.1094e-07
Alanine_aspartate_and_glutamate_metabolism	cg02518245	0.443223	4.89956e-10	1.94375e-06
Alanine_aspartate_and_glutamate_metabolism	cg01378159	0.447619	3.29977e-10	1.72248e-06
Alanine_aspartate_and_glutamate_metabolism	cg00453202	0.407082	1.09765e-08	8.31027e-06
Alanine_aspartate_and_glutamate_metabolism	cg23320056	0.443223	4.89956e-10	1.94375e-06
Alanine_aspartate_and_glutamate_metabolism	cg02064267	0.471551	3.59281e-11	7.1094e-07
Alanine_aspartate_and_glutamate_metabolism	cg04603130	0.420269	3.63431e-09	5.05896e-06
Alanine_aspartate_and_glutamate_metabolism	cg02389317	0.401709	1.7056e-08	1.00244e-05
Alanine_aspartate_and_glutamate_metabolism	cg11838152	0.406105	1.18972e-08	8.61286e-06
Alanine_aspartate_and_glutamate_metabolism	cg09863659	0.473504	2.98331e-11	7.1094e-07
Alanine_aspartate_and_glutamate_metabolism	cg00902153	0.404151	1.39691e-08	9.28279e-06
Amino_sugar_and_nucleotide_sugar_metabolism	cg20580833	0.422711	2.95076e-09	4.55496e-06
Arginine_and_proline_metabolism	cg06962177	-0.403762	1.45339e-08	9.36383e-06
Arginine_and_proline_metabolism	cg02633036	0.405617	1.23853e-08	8.80552e-06
Arginine_and_proline_metabolism	cg14780466	-0.409035	9.33814e-09	7.84879e-06
Arginine_and_proline_metabolism	cg18286474	0.405617	1.23853e-08	8.80552e-06
Arginine_and_proline_metabolism	cg02055607	0.423687	2.71393e-09	4.44905e-06
Arginine_and_proline_metabolism	cg07553761	-0.425449	2.34276e-09	4.14567e-06
Arginine_and_proline_metabolism	cg09063683	0.421245	3.34415e-09	4.84194e-06
Arginine_and_proline_metabolism	cg21847036	-0.402198	1.63899e-08	9.88174e-06
Arginine_and_proline_metabolism	cg04003582	0.412943	6.74376e-09	6.70522e-06
Arginine_and_proline_metabolism	cg19154438	0.401221	1.77484e-08	1.02194e-05
Arginine_and_proline_metabolism	cg21234032	0.446154	3.76607e-10	1.80009e-06
Arginine_biosynthesis	cg24161793	0.423199	2.82993e-09	4.47287e-06
Arginine_biosynthesis	cg16763885	0.433455	1.16377e-09	2.88556e-06
Arginine_biosynthesis	cg14509535	0.443712	4.68988e-10	1.94375e-06
Arginine_biosynthesis	cg13573036	0.451038	2.42015e-10	1.43302e-06
Arginine_biosynthesis	cg19014335	0.424768	2.49458e-09	4.23109e-06
Arginine_biosynthesis	cg26314722	0.401221	1.77484e-08	1.02194e-05
Arginine_biosynthesis	cg00301239	0.410501	8.268e-09	7.42099e-06
Arginine_biosynthesis	cg22274117	0.401709	1.7056e-08	1.00244e-05
Arginine_biosynthesis	cg01190484	0.408059	1.01251e-08	8.04979e-06
Arginine_biosynthesis	cg13716585	0.441758	5.58498e-10	2.07072e-06
Arginine_biosynthesis	cg23261919	0.405128	1.28928e-08	8.95765e-06
Arginine_biosynthesis	cg18417954	-0.405128	1.28928e-08	8.95765e-06
Arginine_biosynthesis	cg14780466	-0.421734	3.20766e-09	4.7483e-06
Arginine_biosynthesis	cg23651808	0.424279	2.60145e-09	4.32003e-06
Arginine_biosynthesis	cg00278547	-0.418803	4.11601e-09	5.37139e-06
Arginine_biosynthesis	cg20942867	0.41226	7.16829e-09	6.97011e-06
Arginine_biosynthesis	cg07470314	0.447619	3.29977e-10	1.72248e-06
Arginine_biosynthesis	cg04121771	0.44127	5.8336e-10	2.10392e-06
Arginine_biosynthesis	cg07038187	-0.425641	2.29451e-09	4.13762e-06
Arginine_biosynthesis	cg16022904	0.40757	1.05425e-08	8.08975e-06
Arginine_biosynthesis	cg06570224	-0.417827	4.47109e-09	5.5604e-06
Arginine_biosynthesis	cg07756483	0.467155	5.44401e-11	9.36644e-07
Arginine_biosynthesis	cg04026926	0.412943	6.74376e-09	6.70522e-06
Arginine_biosynthesis	cg12761965	0.520879	2.62267e-13	6.06194e-08
Arginine_biosynthesis	cg07553761	-0.408353	9.92058e-09	8.04979e-06
Arginine_biosynthesis	cg01329577	0.421734	3.20766e-09	4.7483e-06
Arginine_biosynthesis	cg01378159	0.415385	5.49422e-09	6.12266e-06
Arginine_biosynthesis	cg02246928	0.411966	7.31747e-09	6.99515e-06
Arginine_biosynthesis	cg00453202	0.459829	1.07926e-10	1.07041e-06
Arginine_biosynthesis	cg23320056	0.414896	5.7246e-09	6.29103e-06
Arginine_biosynthesis	cg26732252	0.443712	4.68988e-10	1.94375e-06
Arginine_biosynthesis	cg16810293	0.409524	8.96727e-09	7.75054e-06
Arginine_biosynthesis	cg02064267	0.404151	1.39691e-08	9.28279e-06
Arginine_biosynthesis	cg04603130	0.401709	1.7056e-08	1.00244e-05
Arginine_biosynthesis	cg26623753	0.417827	4.47109e-09	5.5604e-06
Arginine_biosynthesis	cg04949225	0.457387	1.35269e-10	1.118e-06
Arginine_biosynthesis	cg09863659	0.519414	3.05603e-13	6.06194e-08
Arginine_biosynthesis	cg21814290	0.411477	7.62185e-09	7.18228e-06
Arginine_biosynthesis	cg02835756	0.401221	1.77484e-08	1.02194e-05
Arginine_biosynthesis	cg07115110	0.413919	6.21389e-09	6.47027e-06
Arginine_biosynthesis	cg04472592	0.41685	4.8559e-09	5.71642e-06
beta-Alanine_metabolism	cg07470314	0.418803	4.11601e-09	5.37139e-06
beta-Alanine_metabolism	cg04820773	0.418315	4.28997e-09	5.45487e-06
beta-Alanine_metabolism	cg24804782	0.405128	1.28928e-08	8.95765e-06
Biosynthesis_of_unsaturated_fatty_acids	cg16763885	0.401709	1.7056e-08	1.00244e-05
Biosynthesis_of_unsaturated_fatty_acids	cg14509535	0.401221	1.77484e-08	1.02194e-05
Biosynthesis_of_unsaturated_fatty_acids	cg13573036	0.409524	8.96727e-09	7.75054e-06
Biosynthesis_of_unsaturated_fatty_acids	cg07470314	0.425641	2.29451e-09	4.13762e-06
Biosynthesis_of_unsaturated_fatty_acids	cg16959758	0.401221	1.77484e-08	1.02194e-05
Biosynthesis_of_unsaturated_fatty_acids	cg16592378	0.45348	1.93674e-10	1.31263e-06
Biosynthesis_of_unsaturated_fatty_acids	cg01378159	0.404151	1.39691e-08	9.28279e-06
Biosynthesis_of_unsaturated_fatty_acids	cg00453202	0.412454	7.02492e-09	6.84748e-06
Biosynthesis_of_unsaturated_fatty_acids	cg01128482	-0.415873	5.27287e-09	6.01108e-06
Biosynthesis_of_unsaturated_fatty_acids	cg04920385	-0.400244	1.92161e-08	1.0798e-05
Biosynthesis_of_unsaturated_fatty_acids	cg13443592	0.401709	1.7056e-08	1.00244e-05
Biosynthesis_of_unsaturated_fatty_acids	cg09879334	0.400244	1.92161e-08	1.0798e-05
Biosynthesis_of_unsaturated_fatty_acids	cg09863659	0.416361	5.06021e-09	5.85273e-06
Biosynthesis_of_unsaturated_fatty_acids	cg12444166	0.410012	8.61073e-09	7.60813e-06
Biosynthesis_of_unsaturated_fatty_acids	cg04472592	0.445665	3.93534e-10	1.85861e-06
Butanoate_metabolism	cg21134232	-0.418315	4.28997e-09	5.45487e-06
Butanoate_metabolism	cg13573036	0.403175	1.51325e-08	9.49902e-06
Butanoate_metabolism	cg19014335	0.457987	1.29243e-10	1.11519e-06
Butanoate_metabolism	cg26314722	0.436386	8.99478e-10	2.44412e-06
Butanoate_metabolism	cg14719951	-0.400049	1.95972e-08	1.09811e-05
Butanoate_metabolism	cg17555825	-0.408059	1.01251e-08	8.04979e-06
Butanoate_metabolism	cg22274117	0.438828	7.24792e-10	2.25757e-06
Butanoate_metabolism	cg00223681	-0.401221	1.77484e-08	1.02194e-05
Butanoate_metabolism	cg13716585	0.40464	1.34205e-08	9.08561e-06
Butanoate_metabolism	cg23261919	0.443223	4.89956e-10	1.94375e-06
Butanoate_metabolism	cg27059228	0.402198	1.63899e-08	9.88174e-06
Butanoate_metabolism	cg11368643	-0.412943	6.74376e-09	6.70522e-06
Butanoate_metabolism	cg00278547	-0.418803	4.11601e-09	5.37139e-06
Butanoate_metabolism	cg06888121	-0.426129	2.19995e-09	4.05936e-06
Butanoate_metabolism	cg07470314	0.435897	9.39045e-10	2.50025e-06
Butanoate_metabolism	cg07038187	-0.443223	4.89956e-10	1.94375e-06
Butanoate_metabolism	cg15895690	-0.406593	1.14278e-08	8.44254e-06
Butanoate_metabolism	cg19075081	-0.418803	4.11601e-09	5.37139e-06
Butanoate_metabolism	cg07756483	0.403663	1.45395e-08	9.36383e-06
Butanoate_metabolism	cg12761965	0.428083	1.85825e-09	3.72326e-06
Butanoate_metabolism	cg16097858	0.406105	1.18972e-08	8.61286e-06
Butanoate_metabolism	cg01378159	0.438828	7.24792e-10	2.25757e-06
Butanoate_metabolism	cg01618151	0.406593	1.14278e-08	8.44254e-06
Butanoate_metabolism	cg00453202	0.402198	1.63899e-08	9.88174e-06
Butanoate_metabolism	cg23320056	0.410012	8.61073e-09	7.60813e-06
Butanoate_metabolism	cg07813065	-0.433455	1.16377e-09	2.88556e-06
Butanoate_metabolism	cg02285386	-0.417338	4.65963e-09	5.6879e-06
Butanoate_metabolism	cg15857051	-0.412943	6.74376e-09	6.70522e-06
Butanoate_metabolism	cg04603130	0.400733	1.84681e-08	1.04966e-05
Butanoate_metabolism	cg25995289	-0.40464	1.34205e-08	9.08561e-06
Butanoate_metabolism	cg04920385	-0.440781	6.09301e-10	2.15823e-06
Butanoate_metabolism	cg17209267	0.420269	3.63431e-09	5.05896e-06
Butanoate_metabolism	cg26623753	0.424664	2.49565e-09	4.23109e-06
Butanoate_metabolism	cg11838152	0.412943	6.74376e-09	6.70522e-06
Butanoate_metabolism	cg07724304	-0.40757	1.05425e-08	8.08975e-06
Butanoate_metabolism	cg14666404	0.421245	3.34415e-09	4.84194e-06
Butanoate_metabolism	cg09863659	0.458852	1.18145e-10	1.11519e-06
Butanoate_metabolism	cg04820773	0.418803	4.11601e-09	5.37139e-06
Butanoate_metabolism	cg10438282	0.40757	1.05425e-08	8.08975e-06
Butanoate_metabolism	cg14585967	0.404151	1.39691e-08	9.28279e-06
Butanoate_metabolism	cg04472592	0.410989	7.93853e-09	7.23994e-06
Cholesterol_metabolism	cg12309813	0.402198	1.63899e-08	9.88174e-06
Citrate_cycle_(TCA_cycle)	cg23056923	0.414896	5.7246e-09	6.29103e-06
D-Arginine_and_D-ornithine_metabolism	cg04919592	-0.403663	1.45395e-08	9.36383e-06
D-Arginine_and_D-ornithine_metabolism	cg21840041	-0.417827	4.47109e-09	5.5604e-06
D-Arginine_and_D-ornithine_metabolism	cg20142309	-0.442247	5.34671e-10	2.00108e-06
D-Arginine_and_D-ornithine_metabolism	cg18109665	-0.448596	3.02075e-10	1.64163e-06
D-Arginine_and_D-ornithine_metabolism	cg26438284	-0.403175	1.51325e-08	9.49902e-06
D-Arginine_and_D-ornithine_metabolism	cg11791452	-0.41685	4.8559e-09	5.71642e-06
D-Glutamine_and_D-glutamate_metabolism	cg04879381	0.440293	6.36366e-10	2.17902e-06
D-Glutamine_and_D-glutamate_metabolism	cg19014335	0.423302	2.82872e-09	4.47287e-06
D-Glutamine_and_D-glutamate_metabolism	cg26314722	0.408547	9.72391e-09	8.00346e-06
D-Glutamine_and_D-glutamate_metabolism	cg17069739	0.439805	6.64603e-10	2.17902e-06
D-Glutamine_and_D-glutamate_metabolism	cg23320056	0.428083	1.85825e-09	3.72326e-06
D-Glutamine_and_D-glutamate_metabolism	cg18533883	0.401225	1.91354e-08	1.0798e-05
D-Glutamine_and_D-glutamate_metabolism	cg04949225	0.402198	1.63899e-08	9.88174e-06
D-Glutamine_and_D-glutamate_metabolism	cg09863659	0.45348	1.93674e-10	1.31263e-06
D-Glutamine_and_D-glutamate_metabolism	cg07115110	0.420269	3.63431e-09	5.05896e-06
Ether_lipid_metabolism	cg02081006	-0.417633	4.56346e-09	5.65755e-06
Ether_lipid_metabolism	cg13125627	0.415873	5.27287e-09	6.01108e-06
Ether_lipid_metabolism	cg05398036	0.406105	1.18972e-08	8.61286e-06
Ether_lipid_metabolism	cg12309813	0.414408	5.96437e-09	6.47027e-06
Ether_lipid_metabolism	cg02592133	0.402198	1.63899e-08	9.88174e-06
Ether_lipid_metabolism	cg08298827	0.473504	2.98331e-11	7.1094e-07
Ether_lipid_metabolism	cg08802482	0.426914	2.06474e-09	3.91925e-06
Ether_lipid_metabolism	cg26120813	0.41978	3.78844e-09	5.16477e-06
Ether_lipid_metabolism	cg01017257	0.401709	1.7056e-08	1.00244e-05
Ether_lipid_metabolism	cg25540871	0.434432	1.0682e-09	2.76979e-06
Ether_lipid_metabolism	cg16224104	0.413919	6.21389e-09	6.47027e-06
Ether_lipid_metabolism	cg26826183	0.44127	5.8336e-10	2.10392e-06
Ether_lipid_metabolism	cg12364131	-0.460806	9.85734e-11	1.05692e-06
Ether_lipid_metabolism	cg03327619	0.430525	1.50322e-09	3.29479e-06
Fatty_acid_biosynthesis	cg18065599	0.401709	1.7056e-08	1.00244e-05
Fatty_acid_biosynthesis	cg12444166	0.40757	1.05425e-08	8.08975e-06
Fatty_acid_elongation	cg03846249	0.409035	9.33814e-09	7.84879e-06
Fatty_acid_elongation	cg02081006	-0.401514	1.73955e-08	1.02088e-05
Fatty_acid_elongation	cg14499577	0.455433	1.61918e-10	1.212e-06
Fatty_acid_elongation	cg06962177	-0.424768	2.49458e-09	4.23109e-06
Fatty_acid_elongation	cg03738025	-0.431502	1.38054e-09	3.09429e-06
Fatty_acid_elongation	cg23746497	-0.419099	4.03078e-09	5.37139e-06
Fatty_acid_elongation	cg16763885	0.459829	1.07926e-10	1.07041e-06
Fatty_acid_elongation	cg14627172	-0.423199	2.82993e-09	4.47287e-06
Fatty_acid_elongation	cg14509535	0.454457	1.77102e-10	1.27745e-06
Fatty_acid_elongation	cg17139392	0.43199	1.32292e-09	3.06917e-06
Fatty_acid_elongation	cg10220068	0.417338	4.65963e-09	5.6879e-06
Fatty_acid_elongation	cg13573036	0.49304	4.46404e-12	3.09796e-07
Fatty_acid_elongation	cg01649334	0.401221	1.77484e-08	1.02194e-05
Fatty_acid_elongation	cg03141298	0.426618	2.10919e-09	3.92844e-06
Fatty_acid_elongation	cg15446845	0.421734	3.20766e-09	4.7483e-06
Fatty_acid_elongation	cg05203213	0.42906	1.70739e-09	3.52789e-06
Fatty_acid_elongation	cg17555825	-0.471551	3.59281e-11	7.1094e-07
Fatty_acid_elongation	cg06722121	0.403175	1.51325e-08	9.49902e-06
Fatty_acid_elongation	cg02566775	0.438339	7.56848e-10	2.25757e-06
Fatty_acid_elongation	cg21792737	0.408547	9.72391e-09	8.00346e-06
Fatty_acid_elongation	cg01406381	0.410989	7.93853e-09	7.23994e-06
Fatty_acid_elongation	cg01190484	0.403175	1.51325e-08	9.49902e-06
Fatty_acid_elongation	cg00950718	0.401709	1.7056e-08	1.00244e-05
Fatty_acid_elongation	cg03479705	0.419292	3.94892e-09	5.32862e-06
Fatty_acid_elongation	cg02633036	0.410501	8.268e-09	7.42099e-06
Fatty_acid_elongation	cg23261919	0.405128	1.28928e-08	8.95765e-06
Fatty_acid_elongation	cg08654915	-0.436874	8.61539e-10	2.39014e-06
Fatty_acid_elongation	cg04316624	-0.40464	1.34205e-08	9.08561e-06
Fatty_acid_elongation	cg25092915	0.404151	1.39691e-08	9.28279e-06
Fatty_acid_elongation	cg14780466	-0.420757	3.48629e-09	4.93958e-06
Fatty_acid_elongation	cg01132893	-0.408353	9.92058e-09	8.04979e-06
Fatty_acid_elongation	cg18286474	0.417338	4.65963e-09	5.6879e-06
Fatty_acid_elongation	cg11084334	-0.427106	2.02208e-09	3.85673e-06
Fatty_acid_elongation	cg01254505	0.473016	3.12545e-11	7.1094e-07
Fatty_acid_elongation	cg21208686	0.408059	1.01251e-08	8.04979e-06
Fatty_acid_elongation	cg17542751	0.408059	1.01251e-08	8.04979e-06
Fatty_acid_elongation	cg03964958	-0.418122	4.37871e-09	5.54991e-06
Fatty_acid_elongation	cg15396800	0.424664	2.49565e-09	4.23109e-06
Fatty_acid_elongation	cg11368643	-0.464713	6.84681e-11	9.36644e-07
Fatty_acid_elongation	cg23651808	0.451637	2.31376e-10	1.41218e-06
Fatty_acid_elongation	cg00278547	-0.442247	5.34671e-10	2.00108e-06
Fatty_acid_elongation	cg20942867	0.40591	1.21365e-08	8.77008e-06
Fatty_acid_elongation	cg25612428	-0.403957	1.42488e-08	9.36383e-06
Fatty_acid_elongation	cg24426232	0.406105	1.18972e-08	8.61286e-06
Fatty_acid_elongation	cg06888121	-0.452503	2.11758e-10	1.31263e-06
Fatty_acid_elongation	cg07470314	0.485714	9.18008e-12	4.5524e-07
Fatty_acid_elongation	cg04121771	0.407082	1.09765e-08	8.31027e-06
Fatty_acid_elongation	cg16709734	-0.438339	7.56848e-10	2.25757e-06
Fatty_acid_elongation	cg07038187	-0.401221	1.77484e-08	1.02194e-05
Fatty_acid_elongation	cg07986058	0.41978	3.78844e-09	5.16477e-06
Fatty_acid_elongation	cg05711474	0.409524	8.96727e-09	7.75054e-06
Fatty_acid_elongation	cg15895690	-0.403663	1.45395e-08	9.36383e-06
Fatty_acid_elongation	cg19075081	-0.415873	5.27287e-09	6.01108e-06
Fatty_acid_elongation	cg13633270	-0.420757	3.48629e-09	4.93958e-06
Fatty_acid_elongation	cg16022904	0.437851	7.90285e-10	2.30531e-06
Fatty_acid_elongation	cg00822241	0.406593	1.14278e-08	8.44254e-06
Fatty_acid_elongation	cg02055607	0.446154	3.76607e-10	1.80009e-06
Fatty_acid_elongation	cg16959758	0.48083	1.47601e-11	5.32329e-07
Fatty_acid_elongation	cg26562691	0.430037	1.56848e-09	3.32752e-06
Fatty_acid_elongation	cg14700707	0.407082	1.09765e-08	8.31027e-06
Fatty_acid_elongation	cg06570224	-0.410989	7.93853e-09	7.23994e-06
Fatty_acid_elongation	cg23813257	0.41685	4.8559e-09	5.71642e-06
Fatty_acid_elongation	cg09781307	0.452503	2.11758e-10	1.31263e-06
Fatty_acid_elongation	cg27227042	0.425153	2.39302e-09	4.14567e-06
Fatty_acid_elongation	cg07756483	0.425153	2.39302e-09	4.14567e-06
Fatty_acid_elongation	cg23056923	0.472039	3.42989e-11	7.1094e-07
Fatty_acid_elongation	cg09681043	0.432967	1.21462e-09	2.97448e-06
Fatty_acid_elongation	cg01510278	0.403175	1.51325e-08	9.49902e-06
Fatty_acid_elongation	cg04026926	0.417827	4.47109e-09	5.5604e-06
Fatty_acid_elongation	cg02706018	-0.413431	6.47355e-09	6.61904e-06
Fatty_acid_elongation	cg12761965	0.452503	2.11758e-10	1.31263e-06
Fatty_acid_elongation	cg26787199	0.428571	1.78126e-09	3.62391e-06
Fatty_acid_elongation	cg20073007	0.424176	2.60256e-09	4.32003e-06
Fatty_acid_elongation	cg25100871	0.421734	3.20766e-09	4.7483e-06
Fatty_acid_elongation	cg07553761	-0.416656	4.95601e-09	5.81701e-06
Fatty_acid_elongation	cg08267038	0.413919	6.21389e-09	6.47027e-06
Fatty_acid_elongation	cg16410413	0.403663	1.45395e-08	9.36383e-06
Fatty_acid_elongation	cg16592378	0.461783	9.00144e-11	1.0203e-06
Fatty_acid_elongation	cg20713492	0.436874	8.61539e-10	2.39014e-06
Fatty_acid_elongation	cg23824762	0.413919	6.21389e-09	6.47027e-06
Fatty_acid_elongation	cg09063683	0.43199	1.32292e-09	3.06917e-06
Fatty_acid_elongation	cg01378159	0.442735	5.11837e-10	1.97142e-06
Fatty_acid_elongation	cg01618151	0.492552	4.68536e-12	3.09796e-07
Fatty_acid_elongation	cg02246928	0.439316	6.94061e-10	2.22055e-06
Fatty_acid_elongation	cg00453202	0.501832	1.85368e-12	2.45131e-07
Fatty_acid_elongation	cg15985157	0.409524	8.96727e-09	7.75054e-06
Fatty_acid_elongation	cg06181069	0.444689	4.29647e-10	1.93693e-06
Fatty_acid_elongation	cg16810293	0.406593	1.14278e-08	8.44254e-06
Fatty_acid_elongation	cg16708938	0.41978	3.78844e-09	5.16477e-06
Fatty_acid_elongation	cg25353896	0.437363	8.25162e-10	2.33827e-06
Fatty_acid_elongation	cg00159289	0.418803	4.11601e-09	5.37139e-06
Fatty_acid_elongation	cg15841728	0.411966	7.31747e-09	6.99515e-06
Fatty_acid_elongation	cg00980058	0.473016	3.12545e-11	7.1094e-07
Fatty_acid_elongation	cg21133868	0.402686	1.5749e-08	9.74719e-06
Fatty_acid_elongation	cg19885306	0.434432	1.0682e-09	2.76979e-06
Fatty_acid_elongation	cg21847036	-0.431502	1.38054e-09	3.09429e-06
Fatty_acid_elongation	cg02064267	0.426618	2.10919e-09	3.92844e-06
Fatty_acid_elongation	cg21594961	0.495482	3.5023e-12	3.09796e-07
Fatty_acid_elongation	cg04003582	0.436386	8.99478e-10	2.44412e-06
Fatty_acid_elongation	cg12435551	0.405128	1.28928e-08	8.95765e-06
Fatty_acid_elongation	cg22113926	0.423199	2.82993e-09	4.47287e-06
Fatty_acid_elongation	cg18621256	0.415873	5.27287e-09	6.01108e-06
Fatty_acid_elongation	cg14140691	0.403663	1.45395e-08	9.36383e-06
Fatty_acid_elongation	cg09421562	0.418315	4.28997e-09	5.45487e-06
Fatty_acid_elongation	cg01128482	-0.457387	1.35269e-10	1.118e-06
Fatty_acid_elongation	cg17455261	0.413431	6.47355e-09	6.61904e-06
Fatty_acid_elongation	cg18808466	0.439805	6.64603e-10	2.17902e-06
Fatty_acid_elongation	cg16612806	0.452503	2.11758e-10	1.31263e-06
Fatty_acid_elongation	cg04920385	-0.40464	1.34205e-08	9.08561e-06
Fatty_acid_elongation	cg08665251	0.437851	7.90285e-10	2.30531e-06
Fatty_acid_elongation	cg14560364	0.403663	1.45395e-08	9.36383e-06
Fatty_acid_elongation	cg21878759	0.406105	1.18972e-08	8.61286e-06
Fatty_acid_elongation	cg17209267	0.463248	7.85218e-11	9.73474e-07
Fatty_acid_elongation	cg26623753	0.449084	2.89002e-10	1.61483e-06
Fatty_acid_elongation	cg03666309	0.406593	1.14278e-08	8.44254e-06
Fatty_acid_elongation	cg14124066	0.417827	4.47109e-09	5.5604e-06
Fatty_acid_elongation	cg18059012	0.445177	4.11204e-10	1.87509e-06
Fatty_acid_elongation	cg18713766	0.408547	9.72391e-09	8.00346e-06
Fatty_acid_elongation	cg13443592	0.464713	6.84681e-11	9.36644e-07
Fatty_acid_elongation	cg16986578	0.408547	9.72391e-09	8.00346e-06
Fatty_acid_elongation	cg06830981	0.411966	7.31747e-09	6.99515e-06
Fatty_acid_elongation	cg17018082	0.40757	1.05425e-08	8.08975e-06
Fatty_acid_elongation	cg03146413	0.408547	9.72391e-09	8.00346e-06
Fatty_acid_elongation	cg23100365	0.41685	4.8559e-09	5.71642e-06
Fatty_acid_elongation	cg04485850	0.440781	6.09301e-10	2.15823e-06
Fatty_acid_elongation	cg02023548	0.408059	1.01251e-08	8.04979e-06
Fatty_acid_elongation	cg19154438	0.409035	9.33814e-09	7.84879e-06
Fatty_acid_elongation	cg10219789	0.408059	1.01251e-08	8.04979e-06
Fatty_acid_elongation	cg11710334	-0.420269	3.63431e-09	5.05896e-06
Fatty_acid_elongation	cg09853702	0.409035	9.33814e-09	7.84879e-06
Fatty_acid_elongation	cg02374934	0.408547	9.72391e-09	8.00346e-06
Fatty_acid_elongation	cg25558617	0.404151	1.39691e-08	9.28279e-06
Fatty_acid_elongation	cg16304215	-0.438256	7.72862e-10	2.28813e-06
Fatty_acid_elongation	cg14666404	0.405617	1.23853e-08	8.80552e-06
Fatty_acid_elongation	cg27305460	0.400733	1.84681e-08	1.04966e-05
Fatty_acid_elongation	cg09863659	0.41685	4.8559e-09	5.71642e-06
Fatty_acid_elongation	cg04625873	0.406105	1.18972e-08	8.61286e-06
Fatty_acid_elongation	cg12253845	0.411966	7.31747e-09	6.99515e-06
Fatty_acid_elongation	cg21814290	0.409524	8.96727e-09	7.75054e-06
Fatty_acid_elongation	cg02835756	0.451038	2.42015e-10	1.43302e-06
Fatty_acid_elongation	cg04820773	0.457875	1.29308e-10	1.11519e-06
Fatty_acid_elongation	cg18513357	0.415385	5.49422e-09	6.12266e-06
Fatty_acid_elongation	cg02922776	0.410989	7.93853e-09	7.23994e-06
Fatty_acid_elongation	cg18023666	0.419292	3.94892e-09	5.32862e-06
Fatty_acid_elongation	cg10364040	-0.408547	9.72391e-09	8.00346e-06
Fatty_acid_elongation	cg03625136	0.407082	1.09765e-08	8.31027e-06
Fatty_acid_elongation	cg14699839	0.400244	1.92161e-08	1.0798e-05
Fatty_acid_elongation	cg10787981	0.400733	1.84681e-08	1.04966e-05
Fatty_acid_elongation	cg24457403	0.405617	1.23853e-08	8.80552e-06
Fatty_acid_elongation	cg14106710	0.410989	7.93853e-09	7.23994e-06
Fatty_acid_elongation	cg17374034	0.400733	1.84681e-08	1.04966e-05
Fatty_acid_elongation	cg02739870	0.413919	6.21389e-09	6.47027e-06
Fatty_acid_elongation	cg00608779	0.41685	4.8559e-09	5.71642e-06
Fatty_acid_elongation	cg18457731	0.402198	1.63899e-08	9.88174e-06
Fatty_acid_elongation	cg15259904	0.405128	1.28928e-08	8.95765e-06
Fatty_acid_elongation	cg02225137	0.413919	6.21389e-09	6.47027e-06
Fatty_acid_elongation	cg10986236	0.403175	1.51325e-08	9.49902e-06
Fatty_acid_elongation	cg01943845	0.410012	8.61073e-09	7.60813e-06
Fatty_acid_elongation	cg12444166	0.455433	1.61918e-10	1.212e-06
Fatty_acid_elongation	cg10928426	0.421734	3.20766e-09	4.7483e-06
Fatty_acid_elongation	cg16567330	0.406593	1.14278e-08	8.44254e-06
Fatty_acid_elongation	cg21234032	0.417827	4.47109e-09	5.5604e-06
Fatty_acid_elongation	cg00249503	0.404151	1.39691e-08	9.28279e-06
Fatty_acid_elongation	cg24804782	0.446642	3.6039e-10	1.80009e-06
Fatty_acid_elongation	cg13682096	0.403175	1.51325e-08	9.49902e-06
Fatty_acid_elongation	cg04472592	0.405128	1.28928e-08	8.95765e-06
Fatty_acid_elongation	cg10081994	0.427595	1.93848e-09	3.76978e-06
Fatty_acid_elongation	cg26905720	0.403663	1.45395e-08	9.36383e-06
Fatty_acid_elongation	cg05788125	0.402198	1.63899e-08	9.88174e-06
Fatty_acid_elongation	cg26164712	0.410012	8.61073e-09	7.60813e-06
Fatty_acid_metabolism	cg03510194	0.401709	1.7056e-08	1.00244e-05
Fatty_acid_metabolism	cg16592378	0.440293	6.36366e-10	2.17902e-06
Fatty_acid_metabolism	cg04920385	-0.406593	1.14278e-08	8.44254e-06
Fatty_acid_metabolism	cg04472592	0.404151	1.39691e-08	9.28279e-06
Glycerophospholipid_metabolism	cg10168086	0.46862	4.74174e-11	8.55065e-07
Glycerophospholipid_metabolism	cg06962177	-0.424279	2.60145e-09	4.32003e-06
Glycerophospholipid_metabolism	cg03738025	-0.43199	1.32292e-09	3.06917e-06
Glycerophospholipid_metabolism	cg23746497	-0.422518	3.0124e-09	4.63209e-06
Glycerophospholipid_metabolism	cg15700197	0.40464	1.34205e-08	9.08561e-06
Glycerophospholipid_metabolism	cg18325389	0.413919	6.21389e-09	6.47027e-06
Glycerophospholipid_metabolism	cg02304930	0.406105	1.18972e-08	8.61286e-06
Glycerophospholipid_metabolism	cg00298977	0.423199	2.82993e-09	4.47287e-06
Glycerophospholipid_metabolism	cg14509535	0.442247	5.34671e-10	2.00108e-06
Glycerophospholipid_metabolism	cg17139392	0.434432	1.0682e-09	2.76979e-06
Glycerophospholipid_metabolism	cg13573036	0.45641	1.48008e-10	1.17436e-06
Glycerophospholipid_metabolism	cg07805981	0.429548	1.6365e-09	3.43508e-06
Glycerophospholipid_metabolism	cg25849196	-0.445476	4.0218e-10	1.87509e-06
Glycerophospholipid_metabolism	cg24000437	0.41685	4.8559e-09	5.71642e-06
Glycerophospholipid_metabolism	cg01887388	0.427106	2.02208e-09	3.85673e-06
Glycerophospholipid_metabolism	cg05203213	0.459829	1.07926e-10	1.07041e-06
Glycerophospholipid_metabolism	cg17555825	-0.411477	7.62185e-09	7.18228e-06
Glycerophospholipid_metabolism	cg11119313	0.402198	1.63899e-08	9.88174e-06
Glycerophospholipid_metabolism	cg02633036	0.41685	4.8559e-09	5.71642e-06
Glycerophospholipid_metabolism	cg04203453	0.416361	5.06021e-09	5.85273e-06
Glycerophospholipid_metabolism	cg08654915	-0.410989	7.93853e-09	7.23994e-06
Glycerophospholipid_metabolism	cg08710757	0.402686	1.5749e-08	9.74719e-06
Glycerophospholipid_metabolism	cg01132893	-0.404933	1.31515e-08	9.08561e-06
Glycerophospholipid_metabolism	cg18286474	0.409035	9.33814e-09	7.84879e-06
Glycerophospholipid_metabolism	cg11084334	-0.401221	1.77484e-08	1.02194e-05
Glycerophospholipid_metabolism	cg11368643	-0.423199	2.82993e-09	4.47287e-06
Glycerophospholipid_metabolism	cg23651808	0.439424	6.93743e-10	2.22055e-06
Glycerophospholipid_metabolism	cg00278547	-0.402686	1.5749e-08	9.74719e-06
Glycerophospholipid_metabolism	cg20942867	0.423495	2.77075e-09	4.47287e-06
Glycerophospholipid_metabolism	cg08298827	0.446154	3.76607e-10	1.80009e-06
Glycerophospholipid_metabolism	cg23413307	0.439805	6.64603e-10	2.17902e-06
Glycerophospholipid_metabolism	cg26809868	0.402686	1.5749e-08	9.74719e-06
Glycerophospholipid_metabolism	cg08802482	0.409818	8.78549e-09	7.74529e-06
Glycerophospholipid_metabolism	cg15895690	-0.422711	2.95076e-09	4.55496e-06
Glycerophospholipid_metabolism	cg10507482	-0.406399	1.16579e-08	8.59652e-06
Glycerophospholipid_metabolism	cg16959758	0.443223	4.89956e-10	1.94375e-06
Glycerophospholipid_metabolism	cg05619598	0.411966	7.31747e-09	6.99515e-06
Glycerophospholipid_metabolism	cg11161417	0.422222	3.0766e-09	4.64087e-06
Glycerophospholipid_metabolism	cg06570224	-0.466178	5.9677e-11	9.36644e-07
Glycerophospholipid_metabolism	cg23813257	0.431013	1.44061e-09	3.19284e-06
Glycerophospholipid_metabolism	cg07756483	0.410012	8.61073e-09	7.60813e-06
Glycerophospholipid_metabolism	cg15985905	0.433455	1.16377e-09	2.88556e-06
Glycerophospholipid_metabolism	cg26118131	0.408059	1.01251e-08	8.04979e-06
Glycerophospholipid_metabolism	cg12806663	0.401709	1.7056e-08	1.00244e-05
Glycerophospholipid_metabolism	cg12761965	0.430525	1.50322e-09	3.29479e-06
Glycerophospholipid_metabolism	cg20073007	0.412943	6.74376e-09	6.70522e-06
Glycerophospholipid_metabolism	cg03618016	0.422222	3.0766e-09	4.64087e-06
Glycerophospholipid_metabolism	cg01618151	0.409035	9.33814e-09	7.84879e-06
Glycerophospholipid_metabolism	cg02246928	0.411477	7.62185e-09	7.18228e-06
Glycerophospholipid_metabolism	cg00453202	0.411477	7.62185e-09	7.18228e-06
Glycerophospholipid_metabolism	cg12030835	-0.427403	1.97942e-09	3.83062e-06
Glycerophospholipid_metabolism	cg16708938	0.439805	6.64603e-10	2.17902e-06
Glycerophospholipid_metabolism	cg04354077	0.405128	1.28928e-08	8.95765e-06
Glycerophospholipid_metabolism	cg00830086	0.422222	3.0766e-09	4.64087e-06
Glycerophospholipid_metabolism	cg09767929	0.405617	1.23853e-08	8.80552e-06
Glycerophospholipid_metabolism	cg08375941	0.416361	5.06021e-09	5.85273e-06
Glycerophospholipid_metabolism	cg16986578	0.410989	7.93853e-09	7.23994e-06
Glycerophospholipid_metabolism	cg17018082	0.427595	1.93848e-09	3.76978e-06
Glycerophospholipid_metabolism	cg16463452	0.420757	3.48629e-09	4.93958e-06
Glycerophospholipid_metabolism	cg25558617	0.423199	2.82993e-09	4.47287e-06
Glycerophospholipid_metabolism	cg09441819	0.412943	6.74376e-09	6.70522e-06
Glycerophospholipid_metabolism	cg14569837	0.403663	1.45395e-08	9.36383e-06
Glycerophospholipid_metabolism	cg11660726	0.408059	1.01251e-08	8.04979e-06
Glycerophospholipid_metabolism	cg18513357	0.46569	6.24771e-11	9.36644e-07
Glycerophospholipid_metabolism	cg08253405	0.408059	1.01251e-08	8.04979e-06
Glycerophospholipid_metabolism	cg10787981	0.403175	1.51325e-08	9.49902e-06
Glycerophospholipid_metabolism	cg16567330	0.438339	7.56848e-10	2.25757e-06
Glycerophospholipid_metabolism	cg21234032	0.432967	1.21462e-09	2.97448e-06
Glycerophospholipid_metabolism	cg15013544	0.42906	1.70739e-09	3.52789e-06
Glycolysis/Gluconeogenesis	cg18286474	0.436386	8.99478e-10	2.44412e-06
Glycolysis/Gluconeogenesis	cg08802482	0.403957	1.42488e-08	9.36383e-06
Glycolysis/Gluconeogenesis	cg15985157	0.408059	1.01251e-08	8.04979e-06
Glycolysis/Gluconeogenesis	cg11968792	0.400733	1.84681e-08	1.04966e-05
Glycolysis/Gluconeogenesis	cg21234032	0.423199	2.82993e-09	4.47287e-06
Glycosaminoglycan_biosynthesis-chondroitin_sulfate-dermatan_sulfate	cg06197966	-0.413919	6.21389e-09	6.47027e-06
Glycosaminoglycan_biosynthesis-chondroitin_sulfate-dermatan_sulfate	cg24607755	-0.434432	1.0682e-09	2.76979e-06
Glycosaminoglycan_biosynthesis-chondroitin_sulfate-dermatan_sulfate	cg10586317	-0.406105	1.18972e-08	8.61286e-06
Glycosaminoglycan_biosynthesis-chondroitin_sulfate-dermatan_sulfate	cg15129183	-0.433944	1.11499e-09	2.8355e-06
Glycosaminoglycan_biosynthesis-chondroitin_sulfate-dermatan_sulfate	cg23019886	-0.446154	3.76607e-10	1.80009e-06
Glycosaminoglycan_biosynthesis-chondroitin_sulfate-dermatan_sulfate	cg15887927	-0.402686	1.5749e-08	9.74719e-06
Glycosaminoglycan_biosynthesis-chondroitin_sulfate-dermatan_sulfate	cg17694130	-0.418803	4.11601e-09	5.37139e-06
Glycosaminoglycan_biosynthesis-chondroitin_sulfate-dermatan_sulfate	cg24736734	-0.405617	1.23853e-08	8.80552e-06
Glycosaminoglycan_biosynthesis-chondroitin_sulfate-dermatan_sulfate	cg00902153	-0.403663	1.45395e-08	9.36383e-06
Glycosaminoglycan_biosynthesis-chondroitin_sulfate-dermatan_sulfate	cg05583636	-0.413919	6.21389e-09	6.47027e-06
Glycosaminoglycan_degradation	cg24607755	-0.446642	3.6039e-10	1.80009e-06
Glycosaminoglycan_degradation	cg17694130	-0.405617	1.23853e-08	8.80552e-06
Inositol_phosphate_metabolism	cg07998908	0.422222	3.0766e-09	4.64087e-06
Inositol_phosphate_metabolism	cg03738025	-0.428571	1.78126e-09	3.62391e-06
Inositol_phosphate_metabolism	cg16763885	0.402198	1.63899e-08	9.88174e-06
Inositol_phosphate_metabolism	cg19014335	0.406693	1.14233e-08	8.44254e-06
Inositol_phosphate_metabolism	cg19047265	-0.412943	6.74376e-09	6.70522e-06
Inositol_phosphate_metabolism	cg05203213	0.400733	1.84681e-08	1.04966e-05
Inositol_phosphate_metabolism	cg00223681	-0.425641	2.29451e-09	4.13762e-06
Inositol_phosphate_metabolism	cg04316624	-0.433944	1.11499e-09	2.8355e-06
Inositol_phosphate_metabolism	cg24939196	0.418315	4.28997e-09	5.45487e-06
Inositol_phosphate_metabolism	cg13316854	-0.414408	5.96437e-09	6.47027e-06
Inositol_phosphate_metabolism	cg14780466	-0.405128	1.28928e-08	8.95765e-06
Inositol_phosphate_metabolism	cg01132893	-0.400049	1.95972e-08	1.09811e-05
Inositol_phosphate_metabolism	cg00548268	-0.415385	5.49422e-09	6.12266e-06
Inositol_phosphate_metabolism	cg15396800	0.458852	1.18145e-10	1.11519e-06
Inositol_phosphate_metabolism	cg00278547	-0.455922	1.5481e-10	1.20424e-06
Inositol_phosphate_metabolism	cg06888121	-0.412454	7.02492e-09	6.84748e-06
Inositol_phosphate_metabolism	cg07388347	-0.404151	1.39691e-08	9.28279e-06
Inositol_phosphate_metabolism	cg06570224	-0.427595	1.93848e-09	3.76978e-06
Inositol_phosphate_metabolism	cg23813257	0.409035	9.33814e-09	7.84879e-06
Inositol_phosphate_metabolism	cg12761965	0.418315	4.28997e-09	5.45487e-06
Inositol_phosphate_metabolism	cg01329577	0.41978	3.78844e-09	5.16477e-06
Inositol_phosphate_metabolism	cg09063683	0.403663	1.45395e-08	9.36383e-06
Inositol_phosphate_metabolism	cg01618151	0.413431	6.47355e-09	6.61904e-06
Inositol_phosphate_metabolism	cg02164225	-0.410501	8.268e-09	7.42099e-06
Inositol_phosphate_metabolism	cg01128482	-0.415385	5.49422e-09	6.12266e-06
Inositol_phosphate_metabolism	cg03764585	0.401709	1.7056e-08	1.00244e-05
Inositol_phosphate_metabolism	cg10103266	-0.40464	1.34205e-08	9.08561e-06
Inositol_phosphate_metabolism	cg18513357	0.425153	2.39302e-09	4.14567e-06
Inositol_phosphate_metabolism	cg10364040	-0.430037	1.56848e-09	3.32752e-06
Inositol_phosphate_metabolism	cg25371634	-0.432479	1.26764e-09	3.06646e-06
Inositol_phosphate_metabolism	cg21234032	0.404151	1.39691e-08	9.28279e-06
Linoleic_acid_metabolism	cg15975151	0.406593	1.14278e-08	8.44254e-06
Metabolism_of_xenobiotics_by_cytochrome_P450	cg17139392	0.443223	4.89956e-10	1.94375e-06
Metabolism_of_xenobiotics_by_cytochrome_P450	cg18595065	-0.410012	8.61073e-09	7.60813e-06
Metabolism_of_xenobiotics_by_cytochrome_P450	cg08298827	0.400244	1.92161e-08	1.0798e-05
Metabolism_of_xenobiotics_by_cytochrome_P450	cg15895690	-0.445177	4.11204e-10	1.87509e-06
Metabolism_of_xenobiotics_by_cytochrome_P450	cg05421677	0.401709	1.7056e-08	1.00244e-05
Metabolism_of_xenobiotics_by_cytochrome_P450	cg22133777	0.412943	6.74376e-09	6.70522e-06
Metabolism_of_xenobiotics_by_cytochrome_P450	cg21234032	0.435897	9.39045e-10	2.50025e-06
Metabolism_of_xenobiotics_by_cytochrome_P450	cg21474774	0.409035	9.33814e-09	7.84879e-06
One_carbon_pool_by_folate	cg07805981	-0.458364	1.23603e-10	1.11519e-06
One_carbon_pool_by_folate	cg18587063	-0.410989	7.93853e-09	7.23994e-06
Porphyrin_and_chlorophyll_metabolism	cg00178897	-0.409035	9.33814e-09	7.84879e-06
Primary_bile_acid_biosynthesis	cg05619598	0.407082	1.09765e-08	8.31027e-06
Primary_bile_acid_biosynthesis	cg16810293	0.429548	1.6365e-09	3.43508e-06
Primary_bile_acid_biosynthesis	cg22113926	0.400244	1.92161e-08	1.0798e-05
Primary_bile_acid_biosynthesis	cg21234032	0.416361	5.06021e-09	5.85273e-06
Primary_bile_acid_biosynthesis	cg13661703	0.403175	1.51325e-08	9.49902e-06
Primary_bile_acid_biosynthesis	cg01434679	0.401709	1.7056e-08	1.00244e-05
Propanoate_metabolism	cg03510194	0.414408	5.96437e-09	6.47027e-06
Pyrimidine_metabolism	cg27278017	-0.411966	7.31747e-09	6.99515e-06
Pyrimidine_metabolism	cg27425327	-0.448596	3.02075e-10	1.64163e-06
Pyrimidine_metabolism	cg13719443	-0.402198	1.63899e-08	9.88174e-06
Pyrimidine_metabolism	cg10826338	-0.40757	1.05425e-08	8.08975e-06
Pyrimidine_metabolism	cg02518245	-0.424176	2.60256e-09	4.32003e-06
Pyrimidine_metabolism	cg12435551	-0.402686	1.5749e-08	9.74719e-06
Pyrimidine_metabolism	cg08299783	-0.410012	8.61073e-09	7.60813e-06
Pyrimidine_metabolism	cg25205489	-0.408547	9.72391e-09	8.00346e-06
Pyruvate_metabolism	cg14509535	0.414896	5.7246e-09	6.29103e-06
Pyruvate_metabolism	cg19014335	0.408647	9.72004e-09	8.00346e-06
Pyruvate_metabolism	cg07470314	0.418803	4.11601e-09	5.37139e-06
Pyruvate_metabolism	cg05711474	0.413919	6.21389e-09	6.47027e-06
Pyruvate_metabolism	cg23056923	0.431502	1.38054e-09	3.09429e-06
Pyruvate_metabolism	cg01378159	0.407082	1.09765e-08	8.31027e-06
Pyruvate_metabolism	cg00453202	0.40757	1.05425e-08	8.08975e-06
Pyruvate_metabolism	cg08935410	0.426618	2.10919e-09	3.92844e-06
Pyruvate_metabolism	cg26780125	0.401221	1.77484e-08	1.02194e-05
Pyruvate_metabolism	cg26623753	0.40757	1.05425e-08	8.08975e-06
Pyruvate_metabolism	cg11838152	0.442735	5.11837e-10	1.97142e-06
Pyruvate_metabolism	cg09118053	0.403175	1.51325e-08	9.49902e-06
Pyruvate_metabolism	cg04820773	0.400733	1.84681e-08	1.04966e-05
Pyruvate_metabolism	cg18766210	0.403175	1.51325e-08	9.49902e-06
Pyruvate_metabolism	cg12444166	0.408059	1.01251e-08	8.04979e-06
Pyruvate_metabolism	cg24804782	0.403175	1.51325e-08	9.49902e-06
Pyruvate_metabolism	cg04472592	0.421245	3.34415e-09	4.84194e-06
Sphingolipid_metabolism	cg03738025	-0.425641	2.29451e-09	4.13762e-06
Sphingolipid_metabolism	cg23746497	-0.403957	1.42488e-08	9.36383e-06
Sphingolipid_metabolism	cg10982851	0.439316	6.94061e-10	2.22055e-06
Sphingolipid_metabolism	cg15209604	0.406105	1.18972e-08	8.61286e-06
Sphingolipid_metabolism	cg08654915	-0.40757	1.05425e-08	8.08975e-06
Sphingolipid_metabolism	cg11084334	-0.415385	5.49422e-09	6.12266e-06
Sphingolipid_metabolism	cg01408508	-0.412454	7.02492e-09	6.84748e-06
Sphingolipid_metabolism	cg24427504	-0.403957	1.42488e-08	9.36383e-06
Sphingolipid_metabolism	cg15600915	0.426129	2.19995e-09	4.05936e-06
Sphingolipid_metabolism	cg23547157	0.427595	1.93848e-09	3.76978e-06
Sphingolipid_metabolism	cg20025238	0.412454	7.02492e-09	6.84748e-06
Sphingolipid_metabolism	cg15841728	0.41978	3.78844e-09	5.16477e-06
Sphingolipid_metabolism	cg12364131	-0.442735	5.11837e-10	1.97142e-06
Sphingolipid_metabolism	cg22315164	0.40464	1.34205e-08	9.08561e-06
Sphingolipid_metabolism	cg26807095	0.420757	3.48629e-09	4.93958e-06
Sphingolipid_metabolism	cg09086835	-0.439805	6.64603e-10	2.17902e-06
Sphingolipid_metabolism	cg14106710	0.410989	7.93853e-09	7.23994e-06
Sphingolipid_metabolism	cg01289352	0.40464	1.34205e-08	9.08561e-06
Starch_and_sucrose_metabolism	cg25599198	0.412454	7.02492e-09	6.84748e-06
Steroid_hormone_biosynthesis	cg10168086	0.454945	1.69344e-10	1.24411e-06
Steroid_hormone_biosynthesis	cg02567289	0.456899	1.41499e-10	1.14562e-06
Steroid_hormone_biosynthesis	cg15700197	0.413431	6.47355e-09	6.61904e-06
Steroid_hormone_biosynthesis	cg18325389	0.402198	1.63899e-08	9.88174e-06
Steroid_hormone_biosynthesis	cg00298977	0.436874	8.61539e-10	2.39014e-06
Steroid_hormone_biosynthesis	cg14509535	0.420757	3.48629e-09	4.93958e-06
Steroid_hormone_biosynthesis	cg13573036	0.416361	5.06021e-09	5.85273e-06
Steroid_hormone_biosynthesis	cg13531387	0.41685	4.8559e-09	5.71642e-06
Steroid_hormone_biosynthesis	cg02607810	0.426618	2.10919e-09	3.92844e-06
Steroid_hormone_biosynthesis	cg12340503	0.415385	5.49422e-09	6.12266e-06
Steroid_hormone_biosynthesis	cg18595065	-0.413919	6.21389e-09	6.47027e-06
Steroid_hormone_biosynthesis	cg24000437	0.437363	8.25162e-10	2.33827e-06
Steroid_hormone_biosynthesis	cg07313162	0.414896	5.7246e-09	6.29103e-06
Steroid_hormone_biosynthesis	cg15446845	0.40464	1.34205e-08	9.08561e-06
Steroid_hormone_biosynthesis	cg10461878	0.411966	7.31747e-09	6.99515e-06
Steroid_hormone_biosynthesis	cg17555825	-0.412454	7.02492e-09	6.84748e-06
Steroid_hormone_biosynthesis	cg11119313	0.412943	6.74376e-09	6.70522e-06
Steroid_hormone_biosynthesis	cg02566775	0.425153	2.39302e-09	4.14567e-06
Steroid_hormone_biosynthesis	cg03147185	0.404151	1.39691e-08	9.28279e-06
Steroid_hormone_biosynthesis	cg13716585	0.412943	6.74376e-09	6.70522e-06
Steroid_hormone_biosynthesis	cg08710757	0.435897	9.39045e-10	2.50025e-06
Steroid_hormone_biosynthesis	cg13350775	0.414896	5.7246e-09	6.29103e-06
Steroid_hormone_biosynthesis	cg00820056	0.415873	5.27287e-09	6.01108e-06
Steroid_hormone_biosynthesis	cg01132893	-0.404933	1.31515e-08	9.08561e-06
Steroid_hormone_biosynthesis	cg02592133	0.432479	1.26764e-09	3.06646e-06
Steroid_hormone_biosynthesis	cg10826338	0.421245	3.34415e-09	4.84194e-06
Steroid_hormone_biosynthesis	cg23651808	0.410601	8.26468e-09	7.42099e-06
Steroid_hormone_biosynthesis	cg23413307	0.45348	1.93674e-10	1.31263e-06
Steroid_hormone_biosynthesis	cg19250571	0.418315	4.28997e-09	5.45487e-06
Steroid_hormone_biosynthesis	cg26809868	0.40464	1.34205e-08	9.08561e-06
Steroid_hormone_biosynthesis	cg08802482	0.417145	4.7558e-09	5.71642e-06
Steroid_hormone_biosynthesis	cg17563773	0.40464	1.34205e-08	9.08561e-06
Steroid_hormone_biosynthesis	cg08861404	0.463736	7.50199e-11	9.73474e-07
Steroid_hormone_biosynthesis	cg15351741	0.413919	6.21389e-09	6.47027e-06
Steroid_hormone_biosynthesis	cg14292572	0.409035	9.33814e-09	7.84879e-06
Steroid_hormone_biosynthesis	cg05619598	0.479365	1.70048e-11	5.62178e-07
Steroid_hormone_biosynthesis	cg16622061	0.452503	2.11758e-10	1.31263e-06
Steroid_hormone_biosynthesis	cg06570224	-0.402686	1.5749e-08	9.74719e-06
Steroid_hormone_biosynthesis	cg23813257	0.430037	1.56848e-09	3.32752e-06
Steroid_hormone_biosynthesis	cg09781307	0.425641	2.29451e-09	4.13762e-06
Steroid_hormone_biosynthesis	cg07756483	0.410989	7.93853e-09	7.23994e-06
Steroid_hormone_biosynthesis	cg15985905	0.427595	1.93848e-09	3.76978e-06
Steroid_hormone_biosynthesis	cg26118131	0.41685	4.8559e-09	5.71642e-06
Steroid_hormone_biosynthesis	cg03807330	0.403663	1.45395e-08	9.36383e-06
Steroid_hormone_biosynthesis	cg08267038	0.425153	2.39302e-09	4.14567e-06
Steroid_hormone_biosynthesis	cg11901715	0.422711	2.95076e-09	4.55496e-06
Steroid_hormone_biosynthesis	cg14574951	0.425153	2.39302e-09	4.14567e-06
Steroid_hormone_biosynthesis	cg02246928	0.419292	3.94892e-09	5.32862e-06
Steroid_hormone_biosynthesis	cg21271015	0.432287	1.29471e-09	3.06917e-06
Steroid_hormone_biosynthesis	cg19952821	0.428083	1.85825e-09	3.72326e-06
Steroid_hormone_biosynthesis	cg16810293	0.478388	1.86835e-11	5.70164e-07
Steroid_hormone_biosynthesis	cg16708938	0.410501	8.268e-09	7.42099e-06
Steroid_hormone_biosynthesis	cg02832485	0.449084	2.89002e-10	1.61483e-06
Steroid_hormone_biosynthesis	cg17087499	0.412454	7.02492e-09	6.84748e-06
Steroid_hormone_biosynthesis	cg04354077	0.405128	1.28928e-08	8.95765e-06
Steroid_hormone_biosynthesis	cg00446472	0.401709	1.7056e-08	1.00244e-05
Steroid_hormone_biosynthesis	cg07058918	0.40757	1.05425e-08	8.08975e-06
Steroid_hormone_biosynthesis	cg00977526	0.409524	8.96727e-09	7.75054e-06
Steroid_hormone_biosynthesis	cg07177394	0.400244	1.92161e-08	1.0798e-05
Steroid_hormone_biosynthesis	cg25372195	0.40757	1.05425e-08	8.08975e-06
Steroid_hormone_biosynthesis	cg09767929	0.43199	1.32292e-09	3.06917e-06
Steroid_hormone_biosynthesis	cg24381587	0.462271	8.60118e-11	1.00361e-06
Steroid_hormone_biosynthesis	cg17018082	0.4442	4.48897e-10	1.94375e-06
Steroid_hormone_biosynthesis	cg11964006	0.413431	6.47355e-09	6.61904e-06
Steroid_hormone_biosynthesis	cg26628751	0.40464	1.34205e-08	9.08561e-06
Steroid_hormone_biosynthesis	cg19154438	0.402686	1.5749e-08	9.74719e-06
Steroid_hormone_biosynthesis	cg09853702	0.417338	4.65963e-09	5.6879e-06
Steroid_hormone_biosynthesis	cg25558617	0.403663	1.45395e-08	9.36383e-06
Steroid_hormone_biosynthesis	cg04625873	0.418315	4.28997e-09	5.45487e-06
Steroid_hormone_biosynthesis	cg07671011	0.431502	1.38054e-09	3.09429e-06
Steroid_hormone_biosynthesis	cg00332067	0.427595	1.93848e-09	3.76978e-06
Steroid_hormone_biosynthesis	cg23699463	0.43199	1.32292e-09	3.06917e-06
Steroid_hormone_biosynthesis	cg18513357	0.437363	8.25162e-10	2.33827e-06
Steroid_hormone_biosynthesis	cg10441909	0.410501	8.268e-09	7.42099e-06
Steroid_hormone_biosynthesis	cg08253405	0.402198	1.63899e-08	9.88174e-06
Steroid_hormone_biosynthesis	cg14269477	0.431502	1.38054e-09	3.09429e-06
Steroid_hormone_biosynthesis	cg09491901	0.431502	1.38054e-09	3.09429e-06
Steroid_hormone_biosynthesis	cg05421677	0.415385	5.49422e-09	6.12266e-06
Steroid_hormone_biosynthesis	cg05750926	0.424176	2.60256e-09	4.32003e-06
Steroid_hormone_biosynthesis	cg22133777	0.408059	1.01251e-08	8.04979e-06
Steroid_hormone_biosynthesis	cg16219860	0.405617	1.23853e-08	8.80552e-06
Steroid_hormone_biosynthesis	cg15259904	0.414408	5.96437e-09	6.47027e-06
Steroid_hormone_biosynthesis	cg08461576	0.425153	2.39302e-09	4.14567e-06
Steroid_hormone_biosynthesis	cg06966245	0.406593	1.14278e-08	8.44254e-06
Steroid_hormone_biosynthesis	cg12444166	0.452991	2.02519e-10	1.31263e-06
Steroid_hormone_biosynthesis	cg25820728	0.411578	7.61878e-09	7.18228e-06
Steroid_hormone_biosynthesis	cg16567330	0.462759	8.21834e-11	9.87994e-07
Steroid_hormone_biosynthesis	cg21234032	0.430037	1.56848e-09	3.32752e-06
Steroid_hormone_biosynthesis	cg21474774	0.405128	1.28928e-08	8.95765e-06
Steroid_hormone_biosynthesis	cg26905720	0.408059	1.01251e-08	8.04979e-06
Steroid_hormone_biosynthesis	cg01434679	0.401709	1.7056e-08	1.00244e-05
Steroid_hormone_biosynthesis	cg03478444	0.408059	1.01251e-08	8.04979e-06
Steroid_hormone_biosynthesis	cg15553770	0.41685	4.8559e-09	5.71642e-06
Synthesis_and_degradation_of_ketone_bodies	cg22274117	0.415385	5.49422e-09	6.12266e-06
Synthesis_and_degradation_of_ketone_bodies	cg04920385	-0.406593	1.14278e-08	8.44254e-06
Synthesis_and_degradation_of_ketone_bodies	cg09863659	0.413919	6.21389e-09	6.47027e-06
Taurine_and_hypotaurine_metabolism	cg17445840	0.408059	1.01251e-08	8.04979e-06
Thiamine_metabolism	cg13539545	-0.421541	3.27452e-09	4.82925e-06
Thiamine_metabolism	cg06962177	-0.401808	1.70494e-08	1.00244e-05
Thiamine_metabolism	cg12549411	0.433944	1.11499e-09	2.8355e-06
Thiamine_metabolism	cg18595065	-0.401221	1.77484e-08	1.02194e-05
Thiamine_metabolism	cg17555825	-0.422222	3.0766e-09	4.64087e-06
Thiamine_metabolism	cg02566775	0.403663	1.45395e-08	9.36383e-06
Thiamine_metabolism	cg03147185	0.483272	1.16471e-11	4.84525e-07
Thiamine_metabolism	cg13716585	0.450061	2.64491e-10	1.52071e-06
Thiamine_metabolism	cg08654915	-0.401221	1.77484e-08	1.02194e-05
Thiamine_metabolism	cg08710757	0.438828	7.24792e-10	2.25757e-06
Thiamine_metabolism	cg08684879	0.411477	7.62185e-09	7.18228e-06
Thiamine_metabolism	cg10755235	-0.40757	1.05425e-08	8.08975e-06
Thiamine_metabolism	cg01927745	-0.414214	6.08664e-09	6.47027e-06
Thiamine_metabolism	cg02592133	0.438339	7.56848e-10	2.25757e-06
Thiamine_metabolism	cg27059228	0.43199	1.32292e-09	3.06917e-06
Thiamine_metabolism	cg11368643	-0.405617	1.23853e-08	8.80552e-06
Thiamine_metabolism	cg11069470	0.438339	7.56848e-10	2.25757e-06
Thiamine_metabolism	cg20942867	0.404933	1.31515e-08	9.08561e-06
Thiamine_metabolism	cg01778994	0.403175	1.51325e-08	9.49902e-06
Thiamine_metabolism	cg26028440	0.482784	1.22133e-11	4.84525e-07
Thiamine_metabolism	cg07470314	0.423687	2.71393e-09	4.44905e-06
Thiamine_metabolism	cg26809868	0.431013	1.44061e-09	3.19284e-06
Thiamine_metabolism	cg17563773	0.439805	6.64603e-10	2.17902e-06
Thiamine_metabolism	cg15895690	-0.437363	8.25162e-10	2.33827e-06
Thiamine_metabolism	cg13633270	-0.410501	8.268e-09	7.42099e-06
Thiamine_metabolism	cg15351741	0.402198	1.63899e-08	9.88174e-06
Thiamine_metabolism	cg05619598	0.403175	1.51325e-08	9.49902e-06
Thiamine_metabolism	cg16622061	0.40757	1.05425e-08	8.08975e-06
Thiamine_metabolism	cg07756483	0.440293	6.36366e-10	2.17902e-06
Thiamine_metabolism	cg10054641	0.403663	1.45395e-08	9.36383e-06
Thiamine_metabolism	cg08267038	0.443712	4.68988e-10	1.94375e-06
Thiamine_metabolism	cg22137772	0.422711	2.95076e-09	4.55496e-06
Thiamine_metabolism	cg09063683	0.405128	1.28928e-08	8.95765e-06
Thiamine_metabolism	cg16224104	0.420757	3.48629e-09	4.93958e-06
Thiamine_metabolism	cg08267250	0.423687	2.71393e-09	4.44905e-06
Thiamine_metabolism	cg01618151	0.409035	9.33814e-09	7.84879e-06
Thiamine_metabolism	cg23261343	0.413431	6.47355e-09	6.61904e-06
Thiamine_metabolism	cg00421624	0.42906	1.70739e-09	3.52789e-06
Thiamine_metabolism	cg07805542	0.441568	5.70665e-10	2.09624e-06
Thiamine_metabolism	cg16708938	0.40757	1.05425e-08	8.08975e-06
Thiamine_metabolism	cg02832485	0.405128	1.28928e-08	8.95765e-06
Thiamine_metabolism	cg02064267	0.406593	1.14278e-08	8.44254e-06
Thiamine_metabolism	cg21594961	0.406105	1.18972e-08	8.61286e-06
Thiamine_metabolism	cg25865120	0.401221	1.77484e-08	1.02194e-05
Thiamine_metabolism	cg05045027	0.410989	7.93853e-09	7.23994e-06
Thiamine_metabolism	cg09767929	0.427106	2.02208e-09	3.85673e-06
Thiamine_metabolism	cg08665251	0.402198	1.63899e-08	9.88174e-06
Thiamine_metabolism	cg26623753	0.465201	6.54056e-11	9.36644e-07
Thiamine_metabolism	cg24996280	0.448107	3.15725e-10	1.69263e-06
Thiamine_metabolism	cg17018082	0.418803	4.11601e-09	5.37139e-06
Thiamine_metabolism	cg04757411	0.410989	7.93853e-09	7.23994e-06
Thiamine_metabolism	cg23023970	0.443223	4.89956e-10	1.94375e-06
Thiamine_metabolism	cg11838152	0.421245	3.34415e-09	4.84194e-06
Thiamine_metabolism	cg00347746	0.401709	1.7056e-08	1.00244e-05
Thiamine_metabolism	cg25558617	0.408547	9.72391e-09	8.00346e-06
Thiamine_metabolism	cg04114276	0.430037	1.56848e-09	3.32752e-06
Thiamine_metabolism	cg08939394	0.457875	1.29308e-10	1.11519e-06
Thiamine_metabolism	cg24681963	0.400244	1.92161e-08	1.0798e-05
Thiamine_metabolism	cg23699463	0.409524	8.96727e-09	7.75054e-06
Thiamine_metabolism	cg26130864	0.400733	1.84681e-08	1.04966e-05
Thiamine_metabolism	cg10547761	0.428571	1.78126e-09	3.62391e-06
Thiamine_metabolism	cg08327038	0.41978	3.78844e-09	5.16477e-06
Thiamine_metabolism	cg05750926	0.409524	8.96727e-09	7.75054e-06
Thiamine_metabolism	cg22133777	0.403175	1.51325e-08	9.49902e-06
Thiamine_metabolism	cg10438282	0.438339	7.56848e-10	2.25757e-06
Thiamine_metabolism	cg10764891	0.402198	1.63899e-08	9.88174e-06
Thiamine_metabolism	cg19180555	0.413919	6.21389e-09	6.47027e-06
Thiamine_metabolism	cg08461576	0.450549	2.5301e-10	1.47609e-06
Thiamine_metabolism	cg01530803	0.400733	1.84681e-08	1.04966e-05
Thiamine_metabolism	cg21234032	0.425153	2.39302e-09	4.14567e-06
Thiamine_metabolism	cg22392793	0.410989	7.93853e-09	7.23994e-06
Thiamine_metabolism	cg10081994	0.412454	7.02492e-09	6.84748e-06
Thiamine_metabolism	cg13661703	0.409035	9.33814e-09	7.84879e-06
Various_types_of_N-glycan_biosynthesis	cg10826338	-0.433455	1.16377e-09	2.88556e-06
Various_types_of_N-glycan_biosynthesis	cg01633184	-0.466667	5.69998e-11	9.36644e-07
Various_types_of_N-glycan_biosynthesis	cg05599550	-0.40757	1.05425e-08	8.08975e-06
Various_types_of_N-glycan_biosynthesis	cg19241468	-0.413431	6.47355e-09	6.61904e-06
Various_types_of_N-glycan_biosynthesis	cg02518245	-0.403175	1.51325e-08	9.49902e-06
Various_types_of_N-glycan_biosynthesis	cg13997435	-0.430037	1.56848e-09	3.32752e-06
Various_types_of_N-glycan_biosynthesis	cg15887927	-0.422711	2.95076e-09	4.55496e-06
Various_types_of_N-glycan_biosynthesis	cg17694130	-0.418315	4.28997e-09	5.45487e-06
Various_types_of_N-glycan_biosynthesis	cg14585967	-0.413919	6.21389e-09	6.47027e-06

## Sheet: all CpGs
Correlation of Metabolic processes with CpGs
Metbolic Process	CpGs	kendall's tau-b	pvalue	FDR
Alanine_aspartate_and_glutamate_metabolism	cg04794662	-0.001221	0.986324	0.990754
Alanine_aspartate_and_glutamate_metabolism	cg05835105	-0.172915	0.015215	0.0550618
Alanine_aspartate_and_glutamate_metabolism	cg13421612	0.231746	0.00114026	0.0092508
Alanine_aspartate_and_glutamate_metabolism	cg14595003	0.00903541	0.899063	0.936099
Alanine_aspartate_and_glutamate_metabolism	cg00912926	0.185262	0.00935703	0.0393881
Alanine_aspartate_and_glutamate_metabolism	cg13107060	-0.035409	0.61912	0.737056
Alanine_aspartate_and_glutamate_metabolism	cg16438655	-0.0742822	0.297309	0.446751
Alanine_aspartate_and_glutamate_metabolism	cg09574499	-0.31917	7.4387e-06	0.000343509
Alanine_aspartate_and_glutamate_metabolism	cg18447772	-0.163146	0.0220161	0.0712754
Alanine_aspartate_and_glutamate_metabolism	cg09398200	0.265446	0.000194144	0.00283228
Alanine_aspartate_and_glutamate_metabolism	cg12788464	0.0788767	0.268152	0.415158
Alanine_aspartate_and_glutamate_metabolism	cg03846249	0.288889	4.99995e-05	0.0011621
Alanine_aspartate_and_glutamate_metabolism	cg07998908	0.21221	0.00289043	0.0174505
Alanine_aspartate_and_glutamate_metabolism	cg16563660	-0.020757	0.770744	0.849858
Alanine_aspartate_and_glutamate_metabolism	cg01114937	-0.222955	0.00174807	0.0123712
Alanine_aspartate_and_glutamate_metabolism	cg05783290	0.183394	0.010035	0.0412175
Alanine_aspartate_and_glutamate_metabolism	cg13539545	-0.245207	0.000577449	0.00585822
Alanine_aspartate_and_glutamate_metabolism	cg24161793	0.33431	2.68852e-06	0.000182261
Alanine_aspartate_and_glutamate_metabolism	cg24585453	-0.0290598	0.683301	0.786172
Alanine_aspartate_and_glutamate_metabolism	cg26812411	0.0466422	0.512598	0.649337
Alanine_aspartate_and_glutamate_metabolism	cg02969141	0.0276081	0.698458	0.797424
Alanine_aspartate_and_glutamate_metabolism	cg15035278	0.216117	0.00241328	0.0154341
Alanine_aspartate_and_glutamate_metabolism	cg14692854	0.305983	1.74216e-05	0.000589466
Alanine_aspartate_and_glutamate_metabolism	cg07915921	-0.165324	0.0202906	0.067154
Alanine_aspartate_and_glutamate_metabolism	cg26697605	0.17851	0.0122086	0.0471547
Alanine_aspartate_and_glutamate_metabolism	cg24389054	-0.333333	2.87474e-06	0.000190427
Alanine_aspartate_and_glutamate_metabolism	cg03985727	0.0686203	0.335377	0.485537
Alanine_aspartate_and_glutamate_metabolism	cg06041909	-0.281563	7.7248e-05	0.00154146
Alanine_aspartate_and_glutamate_metabolism	cg09767126	-0.00463981	0.948065	0.966778
Alanine_aspartate_and_glutamate_metabolism	cg07677157	0.396825	2.53399e-08	1.21705e-05
Alanine_aspartate_and_glutamate_metabolism	cg20919922	-0.0385884	0.588047	0.713048
Alanine_aspartate_and_glutamate_metabolism	cg26276556	0.242002	0.000680285	0.00651482
Alanine_aspartate_and_glutamate_metabolism	cg04557018	0.137485	0.0535933	0.133192
Alanine_aspartate_and_glutamate_metabolism	cg08368973	0.021261	0.765497	0.846079
Alanine_aspartate_and_glutamate_metabolism	cg01868405	0.0520147	0.465256	0.607998
Alanine_aspartate_and_glutamate_metabolism	cg17144149	-0.132112	0.0636409	0.150352
Alanine_aspartate_and_glutamate_metabolism	cg07869256	0.176068	0.0134444	0.0504372
Alanine_aspartate_and_glutamate_metabolism	cg15054077	0.267888	0.000169371	0.00259063
Alanine_aspartate_and_glutamate_metabolism	cg09304272	-0.19707	0.00566435	0.0277695
Alanine_aspartate_and_glutamate_metabolism	cg02081006	-0.247649	0.000508432	0.00538024
Alanine_aspartate_and_glutamate_metabolism	cg00371829	0.172161	0.0156524	0.0560434
Alanine_aspartate_and_glutamate_metabolism	cg14985891	0.192674	0.00683259	0.0316314
Alanine_aspartate_and_glutamate_metabolism	cg01597480	0.113065	0.112448	0.225085
Alanine_aspartate_and_glutamate_metabolism	cg14499577	0.281563	7.7248e-05	0.00154146
Alanine_aspartate_and_glutamate_metabolism	cg14269109	0.223443	0.0017077	0.0121814
Alanine_aspartate_and_glutamate_metabolism	cg05833946	0.0803419	0.259363	0.405645
Alanine_aspartate_and_glutamate_metabolism	cg02725123	0.169719	0.017189	0.0598404
Alanine_aspartate_and_glutamate_metabolism	cg10168086	0.299145	2.67368e-05	0.000775254
Alanine_aspartate_and_glutamate_metabolism	cg02567289	0.159463	0.0251785	0.0781427
Alanine_aspartate_and_glutamate_metabolism	cg17992056	-0.122833	0.0846332	0.184035
Alanine_aspartate_and_glutamate_metabolism	cg00827382	0.0876679	0.218418	0.359486
Alanine_aspartate_and_glutamate_metabolism	cg08070771	0.00806058	0.909924	0.943078
Alanine_aspartate_and_glutamate_metabolism	cg08832624	-0.141392	0.0471488	0.121682
Alanine_aspartate_and_glutamate_metabolism	cg23861617	0.170208	0.0168715	0.0590548
Alanine_aspartate_and_glutamate_metabolism	cg17683908	0.11217	0.115573	0.229507
Alanine_aspartate_and_glutamate_metabolism	cg04981492	0.254701	0.000349328	0.00417087
Alanine_aspartate_and_glutamate_metabolism	cg18112117	0.11746	0.0991493	0.205774
Alanine_aspartate_and_glutamate_metabolism	cg13023870	-0.260073	0.000261125	0.00343719
Alanine_aspartate_and_glutamate_metabolism	cg21002957	-0.149206	0.0362007	0.101035
Alanine_aspartate_and_glutamate_metabolism	cg16051002	-0.189255	0.00788628	0.034923
Alanine_aspartate_and_glutamate_metabolism	cg15304692	0.0150103	0.834269	0.893543
Alanine_aspartate_and_glutamate_metabolism	cg06962177	-0.283097	7.08546e-05	0.00145568
Alanine_aspartate_and_glutamate_metabolism	cg03738025	-0.272283	0.000132101	0.00219774
Alanine_aspartate_and_glutamate_metabolism	cg04124740	-0.0432234	0.543983	0.675976
Alanine_aspartate_and_glutamate_metabolism	cg23790434	0.201954	0.00458014	0.0239689
Alanine_aspartate_and_glutamate_metabolism	cg05422029	-0.170738	0.0165579	0.0583077
Alanine_aspartate_and_glutamate_metabolism	cg17427002	0.028083	0.693397	0.79358
Alanine_aspartate_and_glutamate_metabolism	cg26859841	-0.0473806	0.505996	0.64451
Alanine_aspartate_and_glutamate_metabolism	cg04879381	0.26105	0.000247524	0.0033175
Alanine_aspartate_and_glutamate_metabolism	cg03630821	-0.139211	0.0506872	0.128339
Alanine_aspartate_and_glutamate_metabolism	cg23746497	-0.253022	0.000382757	0.00445221
Alanine_aspartate_and_glutamate_metabolism	cg20384898	0.217582	0.00225377	0.014727
Alanine_aspartate_and_glutamate_metabolism	cg19099843	0.0583639	0.412585	0.55998
Alanine_aspartate_and_glutamate_metabolism	cg07529122	0.0183195	0.797084	0.868117
Alanine_aspartate_and_glutamate_metabolism	cg03391464	0.239072	0.000790029	0.00721104
Alanine_aspartate_and_glutamate_metabolism	cg15700197	0.269353	0.000155969	0.00245539
Alanine_aspartate_and_glutamate_metabolism	cg02003184	0.137485	0.0535933	0.133192
Alanine_aspartate_and_glutamate_metabolism	cg08134829	-0.0881563	0.215864	0.356532
Alanine_aspartate_and_glutamate_metabolism	cg26051755	0.232723	0.00108644	0.00894884
Alanine_aspartate_and_glutamate_metabolism	cg12210890	-0.157998	0.0265492	0.0811441
Alanine_aspartate_and_glutamate_metabolism	cg23528400	-0.15022	0.0349961	0.0986865
Alanine_aspartate_and_glutamate_metabolism	cg26152983	0.193651	0.00655571	0.0307414
Alanine_aspartate_and_glutamate_metabolism	cg23504411	0.00659341	0.926251	0.953303
Alanine_aspartate_and_glutamate_metabolism	cg12229979	0.130647	0.0666365	0.155352
Alanine_aspartate_and_glutamate_metabolism	cg09492451	-0.151423	0.0335422	0.0960001
Alanine_aspartate_and_glutamate_metabolism	cg26944851	0.0905983	0.203414	0.342053
Alanine_aspartate_and_glutamate_metabolism	cg21291134	0.264957	0.000199491	0.00288282
Alanine_aspartate_and_glutamate_metabolism	cg18325389	0.25812	0.000290454	0.00368897
Alanine_aspartate_and_glutamate_metabolism	cg21398794	-0.0905983	0.203414	0.342053
Alanine_aspartate_and_glutamate_metabolism	cg00295572	-0.0693613	0.33024	0.480872
Alanine_aspartate_and_glutamate_metabolism	cg01067151	-0.254212	0.000358597	0.00424361
Alanine_aspartate_and_glutamate_metabolism	cg18561261	0.17265	0.01536	0.0552939
Alanine_aspartate_and_glutamate_metabolism	cg17707274	0.153602	0.0310545	0.090653
Alanine_aspartate_and_glutamate_metabolism	cg26745222	0.00659341	0.926251	0.953303
Alanine_aspartate_and_glutamate_metabolism	cg03480605	-0.000732601	0.991794	0.993991
Alanine_aspartate_and_glutamate_metabolism	cg23089840	-0.244444	0.000599841	0.00598528
Alanine_aspartate_and_glutamate_metabolism	cg06129210	-0.0100122	0.888219	0.929124
Alanine_aspartate_and_glutamate_metabolism	cg08357850	0.0515263	0.469457	0.61173
Alanine_aspartate_and_glutamate_metabolism	cg00740088	-0.136996	0.0544483	0.134679
Alanine_aspartate_and_glutamate_metabolism	cg11754206	-0.135531	0.0570819	0.139308
Alanine_aspartate_and_glutamate_metabolism	cg24166450	0.244958	0.000591906	0.00595237
Alanine_aspartate_and_glutamate_metabolism	cg26855219	0.256654	0.000314446	0.0038891
Alanine_aspartate_and_glutamate_metabolism	cg08855449	0.0803419	0.259363	0.405645
Alanine_aspartate_and_glutamate_metabolism	cg07372602	-0.0459827	0.519211	0.655674
Alanine_aspartate_and_glutamate_metabolism	cg21134232	-0.329426	3.75105e-06	0.000223609
Alanine_aspartate_and_glutamate_metabolism	cg25588852	0.292308	4.06727e-05	0.00101597
Alanine_aspartate_and_glutamate_metabolism	cg02304930	0.26398	0.000210602	0.00298532
Alanine_aspartate_and_glutamate_metabolism	cg14580628	0.30696	1.63757e-05	0.000566051
Alanine_aspartate_and_glutamate_metabolism	cg19761594	0.150556	0.0346956	0.0983066
Alanine_aspartate_and_glutamate_metabolism	cg16918578	0.254701	0.000349328	0.00417087
Alanine_aspartate_and_glutamate_metabolism	cg14092276	-0.0344322	0.628823	0.744679
Alanine_aspartate_and_glutamate_metabolism	cg04407762	-0.0500611	0.482185	0.623074
Alanine_aspartate_and_glutamate_metabolism	cg16763885	0.407082	1.09765e-08	8.31027e-06
Alanine_aspartate_and_glutamate_metabolism	cg15089892	0.00734486	0.918072	0.949184
Alanine_aspartate_and_glutamate_metabolism	cg13092806	-0.163674	0.0216203	0.0703907
Alanine_aspartate_and_glutamate_metabolism	cg12060472	0.246398	0.000541959	0.0055962
Alanine_aspartate_and_glutamate_metabolism	cg23676302	-0.168254	0.0181732	0.0622173
Alanine_aspartate_and_glutamate_metabolism	cg18448949	-0.291402	4.31448e-05	0.0010547
Alanine_aspartate_and_glutamate_metabolism	cg00970313	-0.126771	0.0751928	0.169217
Alanine_aspartate_and_glutamate_metabolism	cg02856953	-0.119902	0.0923219	0.195633
Alanine_aspartate_and_glutamate_metabolism	cg10505873	0.3221	6.1295e-06	0.000303886
Alanine_aspartate_and_glutamate_metabolism	cg12549411	0.340659	1.73197e-06	0.000137891
Alanine_aspartate_and_glutamate_metabolism	cg24080247	-0.173403	0.0149298	0.054347
Alanine_aspartate_and_glutamate_metabolism	cg12024969	-0.1397	0.0498819	0.126857
Alanine_aspartate_and_glutamate_metabolism	cg00485050	0.145299	0.0413689	0.110974
Alanine_aspartate_and_glutamate_metabolism	cg12999932	0.0676435	0.342302	0.49256
Alanine_aspartate_and_glutamate_metabolism	cg08096786	0.113553	0.110905	0.222882
Alanine_aspartate_and_glutamate_metabolism	cg25874119	-0.032967	0.643497	0.756044
Alanine_aspartate_and_glutamate_metabolism	cg14627172	-0.230769	0.00119654	0.00955324
Alanine_aspartate_and_glutamate_metabolism	cg08893692	-0.196141	0.00590657	0.0285976
Alanine_aspartate_and_glutamate_metabolism	cg27271937	-0.0285714	0.688342	0.789823
Alanine_aspartate_and_glutamate_metabolism	cg04011247	0.166117	0.0197398	0.0660384
Alanine_aspartate_and_glutamate_metabolism	cg05598678	0.303053	2.09546e-05	0.000661557
Alanine_aspartate_and_glutamate_metabolism	cg00706994	0.290842	4.44474e-05	0.00107526
Alanine_aspartate_and_glutamate_metabolism	cg05864326	-0.132601	0.0626674	0.148788
Alanine_aspartate_and_glutamate_metabolism	cg06197966	0.317705	8.18971e-06	0.000364158
Alanine_aspartate_and_glutamate_metabolism	cg12894814	-0.0915751	0.198584	0.336241
Alanine_aspartate_and_glutamate_metabolism	cg10752158	-0.0891331	0.21082	0.350705
Alanine_aspartate_and_glutamate_metabolism	cg26915329	0.225885	0.00151843	0.0112386
Alanine_aspartate_and_glutamate_metabolism	cg12043145	0.0642247	0.367252	0.516879
Alanine_aspartate_and_glutamate_metabolism	cg26849830	0.133578	0.0607574	0.145532
Alanine_aspartate_and_glutamate_metabolism	cg14065857	0.10525	0.13952	0.26226
Alanine_aspartate_and_glutamate_metabolism	cg26478205	0.189255	0.00788628	0.034923
Alanine_aspartate_and_glutamate_metabolism	cg03446079	0.0721272	0.311827	0.461448
Alanine_aspartate_and_glutamate_metabolism	cg00298977	0.277167	9.9802e-05	0.00183133
Alanine_aspartate_and_glutamate_metabolism	cg13125627	0.170208	0.0168715	0.0590548
Alanine_aspartate_and_glutamate_metabolism	cg11213690	-0.166076	0.0197413	0.0660384
Alanine_aspartate_and_glutamate_metabolism	cg24228707	-0.198046	0.00543058	0.0269744
Alanine_aspartate_and_glutamate_metabolism	cg19749916	-0.278632	9.16706e-05	0.00173154
Alanine_aspartate_and_glutamate_metabolism	cg27308504	-0.0652015	0.360011	0.5098
Alanine_aspartate_and_glutamate_metabolism	cg01280180	0.143346	0.0441791	0.116253
Alanine_aspartate_and_glutamate_metabolism	cg09570682	-0.23913	0.000789917	0.00721104
Alanine_aspartate_and_glutamate_metabolism	cg03822198	0.0505495	0.477922	0.619294
Alanine_aspartate_and_glutamate_metabolism	cg22545168	0.291331	4.31537e-05	0.0010547
Alanine_aspartate_and_glutamate_metabolism	cg04560225	-0.287424	5.45884e-05	0.00122803
Alanine_aspartate_and_glutamate_metabolism	cg25578028	0.136996	0.0544483	0.134679
Alanine_aspartate_and_glutamate_metabolism	cg23845450	-0.201954	0.00458014	0.0239689
Alanine_aspartate_and_glutamate_metabolism	cg14775286	0.214164	0.00264203	0.0164111
Alanine_aspartate_and_glutamate_metabolism	cg18843856	0.110134	0.12207	0.238516
Alanine_aspartate_and_glutamate_metabolism	cg23033518	0.132112	0.0636409	0.150352
Alanine_aspartate_and_glutamate_metabolism	cg05579037	-0.286935	5.62048e-05	0.00125288
Alanine_aspartate_and_glutamate_metabolism	cg05527785	-0.0852259	0.231516	0.37455
Alanine_aspartate_and_glutamate_metabolism	cg19760241	-0.155368	0.029227	0.0870464
Alanine_aspartate_and_glutamate_metabolism	cg26491425	0.247863	0.00050201	0.00531539
Alanine_aspartate_and_glutamate_metabolism	cg00397635	-0.164611	0.0208517	0.0686143
Alanine_aspartate_and_glutamate_metabolism	cg11824172	-0.197558	0.00554635	0.0273617
Alanine_aspartate_and_glutamate_metabolism	cg15103584	0.107692	0.130569	0.250196
Alanine_aspartate_and_glutamate_metabolism	cg08465346	-0.202711	0.00443458	0.0235171
Alanine_aspartate_and_glutamate_metabolism	cg25329685	0.182418	0.0104399	0.0423566
Alanine_aspartate_and_glutamate_metabolism	cg12744859	-0.18779	0.00838081	0.0364146
Alanine_aspartate_and_glutamate_metabolism	cg02348751	-0.121856	0.0871364	0.187776
Alanine_aspartate_and_glutamate_metabolism	cg18646365	-0.0285714	0.688342	0.789823
Alanine_aspartate_and_glutamate_metabolism	cg01405040	-0.193162	0.00669286	0.0311844
Alanine_aspartate_and_glutamate_metabolism	cg19523118	-0.192721	0.00683193	0.0316314
Alanine_aspartate_and_glutamate_metabolism	cg08880817	0.327961	4.14153e-06	0.000237158
Alanine_aspartate_and_glutamate_metabolism	cg14186963	-0.157509	0.0270202	0.0821482
Alanine_aspartate_and_glutamate_metabolism	cg26960083	-0.0031746	0.964452	0.977012
Alanine_aspartate_and_glutamate_metabolism	cg05398036	0.336264	2.35021e-06	0.000167153
Alanine_aspartate_and_glutamate_metabolism	cg14565151	0.0627595	0.378284	0.52758
Alanine_aspartate_and_glutamate_metabolism	cg03540175	-0.109646	0.123734	0.240841
Alanine_aspartate_and_glutamate_metabolism	cg04685865	0.147253	0.0387116	0.105906
Alanine_aspartate_and_glutamate_metabolism	cg05684715	0.263492	0.000216374	0.00303385
Alanine_aspartate_and_glutamate_metabolism	cg06742719	-0.159463	0.0251785	0.0781427
Alanine_aspartate_and_glutamate_metabolism	cg18261413	0.198337	0.0054273	0.0269744
Alanine_aspartate_and_glutamate_metabolism	cg18892169	0.232723	0.00108644	0.00894884
Alanine_aspartate_and_glutamate_metabolism	cg08625842	-0.0832723	0.242389	0.386812
Alanine_aspartate_and_glutamate_metabolism	cg17329648	0.0383394	0.590414	0.714208
Alanine_aspartate_and_glutamate_metabolism	cg26619099	0.114042	0.109378	0.220688
Alanine_aspartate_and_glutamate_metabolism	cg13169011	-0.240049	0.000751743	0.00697079
Alanine_aspartate_and_glutamate_metabolism	cg14509535	0.461294	9.41989e-11	1.03807e-06
Alanine_aspartate_and_glutamate_metabolism	cg12317815	0.0544567	0.444568	0.589491
Alanine_aspartate_and_glutamate_metabolism	cg17139392	0.308913	1.44607e-05	0.00052234
Alanine_aspartate_and_glutamate_metabolism	cg25320749	0.15116	0.03383	0.0963824
Alanine_aspartate_and_glutamate_metabolism	cg10220068	0.346032	1.18672e-06	0.000110412
Alanine_aspartate_and_glutamate_metabolism	cg04922681	-0.142142	0.0460148	0.119838
Alanine_aspartate_and_glutamate_metabolism	cg06274159	-0.183883	0.00983782	0.0406565
Alanine_aspartate_and_glutamate_metabolism	cg09127314	-0.0148962	0.834352	0.893543
Alanine_aspartate_and_glutamate_metabolism	cg10057065	-0.113065	0.112448	0.225085
Alanine_aspartate_and_glutamate_metabolism	cg07450037	-0.0984127	0.167098	0.297831
Alanine_aspartate_and_glutamate_metabolism	cg03308092	-0.254212	0.000358597	0.00424361
Alanine_aspartate_and_glutamate_metabolism	cg01424145	0.0705739	0.3218	0.47162
Alanine_aspartate_and_glutamate_metabolism	cg04150495	-0.106973	0.133204	0.254185
Alanine_aspartate_and_glutamate_metabolism	cg07955064	0.185836	0.00908326	0.038488
Alanine_aspartate_and_glutamate_metabolism	cg22309696	0.156044	0.0284766	0.0852874
Alanine_aspartate_and_glutamate_metabolism	cg04408595	0.0271195	0.70354	0.801208
Alanine_aspartate_and_glutamate_metabolism	cg11076994	-0.125763	0.0774709	0.172848
Alanine_aspartate_and_glutamate_metabolism	cg27599211	0.155105	0.0294828	0.0873825
Alanine_aspartate_and_glutamate_metabolism	cg16264642	-0.125275	0.0786291	0.174671
Alanine_aspartate_and_glutamate_metabolism	cg07648740	0.231258	0.00116809	0.00940462
Alanine_aspartate_and_glutamate_metabolism	cg24211976	-0.289866	4.7146e-05	0.00111811
Alanine_aspartate_and_glutamate_metabolism	cg25923214	-0.0703554	0.323468	0.473982
Alanine_aspartate_and_glutamate_metabolism	cg13573036	0.402198	1.63899e-08	9.88174e-06
Alanine_aspartate_and_glutamate_metabolism	cg26492368	-0.152888	0.0318648	0.0925521
Alanine_aspartate_and_glutamate_metabolism	cg19587226	-0.00660795	0.926241	0.953303
Alanine_aspartate_and_glutamate_metabolism	cg19027424	0.24591	0.00055592	0.00568986
Alanine_aspartate_and_glutamate_metabolism	cg01614102	-0.170208	0.0168715	0.0590548
Alanine_aspartate_and_glutamate_metabolism	cg07997575	0.15116	0.03383	0.0963824
Alanine_aspartate_and_glutamate_metabolism	cg07981328	0.107487	0.131437	0.251789
Alanine_aspartate_and_glutamate_metabolism	cg03021802	-0.250305	0.000441472	0.00487396
Alanine_aspartate_and_glutamate_metabolism	cg04094178	0.259096	0.000275424	0.00356124
Alanine_aspartate_and_glutamate_metabolism	cg24148447	0.0481074	0.499443	0.638124
Alanine_aspartate_and_glutamate_metabolism	cg01437135	0.0813187	0.253616	0.399394
Alanine_aspartate_and_glutamate_metabolism	cg00088183	-0.226862	0.00144828	0.0108854
Alanine_aspartate_and_glutamate_metabolism	cg08090407	0.299634	2.59388e-05	0.000759946
Alanine_aspartate_and_glutamate_metabolism	cg17845532	-0.103785	0.145114	0.26972
Alanine_aspartate_and_glutamate_metabolism	cg01649334	0.326007	4.72313e-06	0.000256644
Alanine_aspartate_and_glutamate_metabolism	cg12200038	-0.21883	0.00212817	0.0142081
Alanine_aspartate_and_glutamate_metabolism	cg20699549	0.132601	0.0626674	0.148788
Alanine_aspartate_and_glutamate_metabolism	cg15929276	0.129442	0.069219	0.159933
Alanine_aspartate_and_glutamate_metabolism	cg04046629	-0.16337	0.021819	0.0706718
Alanine_aspartate_and_glutamate_metabolism	cg06397379	0.206349	0.00376896	0.0209468
Alanine_aspartate_and_glutamate_metabolism	cg09867667	0.16337	0.021819	0.0706718
Alanine_aspartate_and_glutamate_metabolism	cg26391832	-0.00293076	0.967185	0.979603
Alanine_aspartate_and_glutamate_metabolism	cg13053653	-0.278144	9.43089e-05	0.00176224
Alanine_aspartate_and_glutamate_metabolism	cg23847017	0.226374	0.00148297	0.0110575
Alanine_aspartate_and_glutamate_metabolism	cg18106923	-0.0761998	0.284789	0.433491
Alanine_aspartate_and_glutamate_metabolism	cg14503636	0.201465	0.00467941	0.0243132
Alanine_aspartate_and_glutamate_metabolism	cg13719901	-0.138462	0.0519169	0.130258
Alanine_aspartate_and_glutamate_metabolism	cg20494374	-0.159726	0.0249553	0.0778298
Alanine_aspartate_and_glutamate_metabolism	cg10801328	-0.151685	0.0332565	0.0952192
Alanine_aspartate_and_glutamate_metabolism	cg04517282	-0.147253	0.0387116	0.105906
Alanine_aspartate_and_glutamate_metabolism	cg14519356	0.16337	0.021819	0.0706718
Alanine_aspartate_and_glutamate_metabolism	cg07805981	0.38022	9.40823e-08	2.55997e-05
Alanine_aspartate_and_glutamate_metabolism	cg13531387	0.223932	0.00166819	0.0119801
Alanine_aspartate_and_glutamate_metabolism	cg17879189	0.0393162	0.580983	0.706421
Alanine_aspartate_and_glutamate_metabolism	cg17179881	0.0822955	0.247958	0.393093
Alanine_aspartate_and_glutamate_metabolism	cg01419831	-0.218071	0.00220279	0.0145008
Alanine_aspartate_and_glutamate_metabolism	cg01899130	0.222466	0.00178931	0.0125756
Alanine_aspartate_and_glutamate_metabolism	cg02088996	0.216117	0.00241328	0.0154341
Alanine_aspartate_and_glutamate_metabolism	cg14558529	-0.158486	0.0260853	0.0801518
Alanine_aspartate_and_glutamate_metabolism	cg14754787	-0.138268	0.0523277	0.131255
Alanine_aspartate_and_glutamate_metabolism	cg25877069	0.0949939	0.182337	0.316642
Alanine_aspartate_and_glutamate_metabolism	cg19777067	-0.127228	0.0740794	0.167431
Alanine_aspartate_and_glutamate_metabolism	cg23365637	-0.0729411	0.306901	0.456907
Alanine_aspartate_and_glutamate_metabolism	cg14777342	0.192736	0.00689892	0.0319382
Alanine_aspartate_and_glutamate_metabolism	cg02607810	0.284493	6.49896e-05	0.00137633
Alanine_aspartate_and_glutamate_metabolism	cg03141298	0.327961	4.14153e-06	0.000237158
Alanine_aspartate_and_glutamate_metabolism	cg21033440	-0.218559	0.00215287	0.0142762
Alanine_aspartate_and_glutamate_metabolism	cg21210285	0.253724	0.000368096	0.00432019
Alanine_aspartate_and_glutamate_metabolism	cg09293737	-0.0437118	0.539441	0.672108
Alanine_aspartate_and_glutamate_metabolism	cg05939560	0.178022	0.0124474	0.0477996
Alanine_aspartate_and_glutamate_metabolism	cg15579148	0.0928301	0.192656	0.329683
Alanine_aspartate_and_glutamate_metabolism	cg03598159	-0.0769231	0.280186	0.427998
Alanine_aspartate_and_glutamate_metabolism	cg01594538	0.0493465	0.488611	0.629442
Alanine_aspartate_and_glutamate_metabolism	cg23238677	0.0227106	0.749857	0.834989
Alanine_aspartate_and_glutamate_metabolism	cg01796166	-0.130159	0.0676605	0.157053
Alanine_aspartate_and_glutamate_metabolism	cg12781915	-0.127717	0.0729763	0.165637
Alanine_aspartate_and_glutamate_metabolism	cg27278017	0.284493	6.49896e-05	0.00137633
Alanine_aspartate_and_glutamate_metabolism	cg27342837	0.224908	0.00159169	0.0116042
Alanine_aspartate_and_glutamate_metabolism	cg11360546	-0.260073	0.000261125	0.00343719
Alanine_aspartate_and_glutamate_metabolism	cg26248066	0.191697	0.00711992	0.0325488
Alanine_aspartate_and_glutamate_metabolism	cg22158650	-0.170473	0.0167141	0.0588291
Alanine_aspartate_and_glutamate_metabolism	cg19014335	0.409135	9.33442e-09	7.84879e-06
Alanine_aspartate_and_glutamate_metabolism	cg12340503	0.316239	9.01287e-06	0.000385841
Alanine_aspartate_and_glutamate_metabolism	cg10950358	0.0271062	0.703547	0.801208
Alanine_aspartate_and_glutamate_metabolism	cg20611911	-0.127717	0.0729763	0.165637
Alanine_aspartate_and_glutamate_metabolism	cg03769939	-0.242276	0.000671762	0.00648375
Alanine_aspartate_and_glutamate_metabolism	cg21568661	0.216117	0.00241328	0.0154341
Alanine_aspartate_and_glutamate_metabolism	cg14410395	-0.0529915	0.456918	0.600576
Alanine_aspartate_and_glutamate_metabolism	cg21296230	-0.158974	0.0256285	0.0791323
Alanine_aspartate_and_glutamate_metabolism	cg16642791	-0.121397	0.0884065	0.189762
Alanine_aspartate_and_glutamate_metabolism	cg16852685	-0.151948	0.0329728	0.0948169
Alanine_aspartate_and_glutamate_metabolism	cg18595065	-0.231746	0.00114026	0.0092508
Alanine_aspartate_and_glutamate_metabolism	cg13546935	-0.160215	0.0245156	0.0768489
Alanine_aspartate_and_glutamate_metabolism	cg04063166	0.222466	0.00178931	0.0125756
Alanine_aspartate_and_glutamate_metabolism	cg22489957	-0.192186	0.00697493	0.0320934
Alanine_aspartate_and_glutamate_metabolism	cg21026830	-0.177534	0.0126903	0.0484558
Alanine_aspartate_and_glutamate_metabolism	cg25565476	0.198535	0.005317	0.0265863
Alanine_aspartate_and_glutamate_metabolism	cg09233659	0.201954	0.00458014	0.0239689
Alanine_aspartate_and_glutamate_metabolism	cg22001211	-0.203907	0.00420187	0.0225858
Alanine_aspartate_and_glutamate_metabolism	cg16471362	0.274725	0.000114886	0.0020079
Alanine_aspartate_and_glutamate_metabolism	cg14620184	0.0422466	0.553122	0.683686
Alanine_aspartate_and_glutamate_metabolism	cg12728020	0.0803419	0.259363	0.405645
Alanine_aspartate_and_glutamate_metabolism	cg25849196	-0.232995	0.00107328	0.00890444
Alanine_aspartate_and_glutamate_metabolism	cg16678925	0.291819	4.18958e-05	0.00103518
Alanine_aspartate_and_glutamate_metabolism	cg09432376	0.035409	0.61912	0.737056
Alanine_aspartate_and_glutamate_metabolism	cg24000437	0.287424	5.45884e-05	0.00122803
Alanine_aspartate_and_glutamate_metabolism	cg04015777	-0.162882	0.0222164	0.0715634
Alanine_aspartate_and_glutamate_metabolism	cg15703773	-0.152137	0.0326953	0.0940451
Alanine_aspartate_and_glutamate_metabolism	cg19047265	-0.246886	0.000528325	0.00550123
Alanine_aspartate_and_glutamate_metabolism	cg26430027	-0.0412698	0.562336	0.691321
Alanine_aspartate_and_glutamate_metabolism	cg08331163	0.256166	0.000322847	0.00395919
Alanine_aspartate_and_glutamate_metabolism	cg27602263	-0.0529915	0.456918	0.600576
Alanine_aspartate_and_glutamate_metabolism	cg12155969	0.113065	0.112448	0.225085
Alanine_aspartate_and_glutamate_metabolism	cg07912689	0.10525	0.13952	0.26226
Alanine_aspartate_and_glutamate_metabolism	cg08935125	-0.142369	0.0456436	0.11891
Alanine_aspartate_and_glutamate_metabolism	cg10234985	-0.117949	0.0977525	0.203694
Alanine_aspartate_and_glutamate_metabolism	cg16733705	-0.20293	0.00438731	0.0232782
Alanine_aspartate_and_glutamate_metabolism	cg00333255	-0.0827839	0.245163	0.389976
Alanine_aspartate_and_glutamate_metabolism	cg26314722	0.380708	9.05898e-08	2.50969e-05
Alanine_aspartate_and_glutamate_metabolism	cg24119869	0.265934	0.000188933	0.00278172
Alanine_aspartate_and_glutamate_metabolism	cg06751366	0.116484	0.101991	0.209931
Alanine_aspartate_and_glutamate_metabolism	cg05505103	0.0622711	0.382006	0.531119
Alanine_aspartate_and_glutamate_metabolism	cg25800765	-0.144322	0.0427545	0.113577
Alanine_aspartate_and_glutamate_metabolism	cg10236452	0.220349	0.00198583	0.0135499
Alanine_aspartate_and_glutamate_metabolism	cg21514164	0.149957	0.0352945	0.0994881
Alanine_aspartate_and_glutamate_metabolism	cg01524278	-0.14823	0.0374382	0.10342
Alanine_aspartate_and_glutamate_metabolism	cg16385583	0.178999	0.0119739	0.0465467
Alanine_aspartate_and_glutamate_metabolism	cg19783626	0.10525	0.13952	0.26226
Alanine_aspartate_and_glutamate_metabolism	cg15499368	-0.193651	0.00655571	0.0307414
Alanine_aspartate_and_glutamate_metabolism	cg23399173	0.132601	0.0626674	0.148788
Alanine_aspartate_and_glutamate_metabolism	cg12563372	-0.114042	0.109378	0.220688
Alanine_aspartate_and_glutamate_metabolism	cg18192919	0.0241758	0.73431	0.823647
Alanine_aspartate_and_glutamate_metabolism	cg00830767	-0.0495848	0.486464	0.626829
Alanine_aspartate_and_glutamate_metabolism	cg12353688	-0.122344	0.0858774	0.185947
Alanine_aspartate_and_glutamate_metabolism	cg00767581	-0.272772	0.000128475	0.00215813
Alanine_aspartate_and_glutamate_metabolism	cg04223420	-0.21514	0.00252528	0.0159139
Alanine_aspartate_and_glutamate_metabolism	cg05067125	0.0793651	0.2652	0.411956
Alanine_aspartate_and_glutamate_metabolism	cg05056497	0.134554	0.0588958	0.142367
Alanine_aspartate_and_glutamate_metabolism	cg26727372	0.134066	0.0598206	0.143942
Alanine_aspartate_and_glutamate_metabolism	cg01984304	-0.283516	6.88551e-05	0.00142949
Alanine_aspartate_and_glutamate_metabolism	cg05098551	-0.0500611	0.482185	0.623074
Alanine_aspartate_and_glutamate_metabolism	cg07223106	0.28254	7.29375e-05	0.00148343
Alanine_aspartate_and_glutamate_metabolism	cg09935540	0.0603175	0.397118	0.545401
Alanine_aspartate_and_glutamate_metabolism	cg23534802	0.0647131	0.36362	0.513352
Alanine_aspartate_and_glutamate_metabolism	cg00576773	-0.154579	0.0300002	0.0884667
Alanine_aspartate_and_glutamate_metabolism	cg26429629	0.410989	7.93853e-09	7.23994e-06
Alanine_aspartate_and_glutamate_metabolism	cg13384949	0.199023	0.00520556	0.0261862
Alanine_aspartate_and_glutamate_metabolism	cg26720125	-0.164835	0.0206637	0.0680227
Alanine_aspartate_and_glutamate_metabolism	cg03732056	0.199023	0.00520556	0.0261862
Alanine_aspartate_and_glutamate_metabolism	cg16407699	0.19072	0.00741806	0.0334777
Alanine_aspartate_and_glutamate_metabolism	cg20528338	-0.0373626	0.599914	0.721825
Alanine_aspartate_and_glutamate_metabolism	cg09621958	0.363126	3.43588e-07	5.35592e-05
Alanine_aspartate_and_glutamate_metabolism	cg13107768	-0.198046	0.00543058	0.0269744
Alanine_aspartate_and_glutamate_metabolism	cg02537491	-0.164347	0.0210427	0.068888
Alanine_aspartate_and_glutamate_metabolism	cg08578023	0.0862027	0.226212	0.368473
Alanine_aspartate_and_glutamate_metabolism	cg17799946	-0.259924	0.000264567	0.003481
Alanine_aspartate_and_glutamate_metabolism	cg14719951	-0.188057	0.00829613	0.0362523
Alanine_aspartate_and_glutamate_metabolism	cg21621538	0.104274	0.143231	0.267149
Alanine_aspartate_and_glutamate_metabolism	cg21439129	0.178999	0.0119739	0.0465467
Alanine_aspartate_and_glutamate_metabolism	cg15133351	-0.262303	0.000231438	0.00318386
Alanine_aspartate_and_glutamate_metabolism	cg06799422	-0.240107	0.000751635	0.00697079
Alanine_aspartate_and_glutamate_metabolism	cg15444947	-0.08599	0.22752	0.370507
Alanine_aspartate_and_glutamate_metabolism	cg07916589	-0.206838	0.00368741	0.0206256
Alanine_aspartate_and_glutamate_metabolism	cg10519271	-0.159951	0.0247355	0.0771722
Alanine_aspartate_and_glutamate_metabolism	cg03381047	0.169231	0.0175118	0.0606187
Alanine_aspartate_and_glutamate_metabolism	cg08254353	0.127717	0.0729763	0.165637
Alanine_aspartate_and_glutamate_metabolism	cg05855588	-0.0972036	0.172425	0.304946
Alanine_aspartate_and_glutamate_metabolism	cg25449700	0.104555	0.143171	0.267149
Alanine_aspartate_and_glutamate_metabolism	cg07313162	0.176068	0.0134444	0.0504372
Alanine_aspartate_and_glutamate_metabolism	cg18874307	0.000732601	0.991794	0.993991
Alanine_aspartate_and_glutamate_metabolism	cg23347094	0.232234	0.00111305	0.00909607
Alanine_aspartate_and_glutamate_metabolism	cg02523640	-0.140257	0.0490821	0.125449
Alanine_aspartate_and_glutamate_metabolism	cg02707307	0.120391	0.0910029	0.193679
Alanine_aspartate_and_glutamate_metabolism	cg20768043	0.0144078	0.839708	0.89714
Alanine_aspartate_and_glutamate_metabolism	cg24525364	0.238095	0.000830119	0.00744911
Alanine_aspartate_and_glutamate_metabolism	cg21457692	0.0723983	0.310181	0.460336
Alanine_aspartate_and_glutamate_metabolism	cg01856645	-0.0671551	0.345798	0.49599
Alanine_aspartate_and_glutamate_metabolism	cg14783993	0.25812	0.000290454	0.00368897
Alanine_aspartate_and_glutamate_metabolism	cg16022049	0.384127	6.94262e-08	2.11867e-05
Alanine_aspartate_and_glutamate_metabolism	cg05036212	-0.199512	0.00509624	0.0258025
Alanine_aspartate_and_glutamate_metabolism	cg13631259	0.174603	0.0142379	0.0524682
Alanine_aspartate_and_glutamate_metabolism	cg04935434	-0.139472	0.0502819	0.127357
Alanine_aspartate_and_glutamate_metabolism	cg07799386	-0.172161	0.0156524	0.0560434
Alanine_aspartate_and_glutamate_metabolism	cg21079591	-0.12967	0.0686974	0.158772
Alanine_aspartate_and_glutamate_metabolism	cg11724882	-0.165812	0.0199234	0.0662927
Alanine_aspartate_and_glutamate_metabolism	cg11859594	0.186325	0.00890289	0.0379486
Alanine_aspartate_and_glutamate_metabolism	cg21509889	0.0505495	0.477922	0.619294
Alanine_aspartate_and_glutamate_metabolism	cg00495860	-0.107461	0.131441	0.251789
Alanine_aspartate_and_glutamate_metabolism	cg23932261	0.318193	7.93167e-06	0.000357249
Alanine_aspartate_and_glutamate_metabolism	cg05419581	0.337729	2.12371e-06	0.000157716
Alanine_aspartate_and_glutamate_metabolism	cg21441076	0.133089	0.0617063	0.147163
Alanine_aspartate_and_glutamate_metabolism	cg06164440	0.143119	0.0445402	0.117166
Alanine_aspartate_and_glutamate_metabolism	cg17954695	0.164347	0.0210427	0.068888
Alanine_aspartate_and_glutamate_metabolism	cg25960090	0.127717	0.0729763	0.165637
Alanine_aspartate_and_glutamate_metabolism	cg04570362	0.040293	0.571623	0.698832
Alanine_aspartate_and_glutamate_metabolism	cg13619074	0.22735	0.00141434	0.0107104
Alanine_aspartate_and_glutamate_metabolism	cg19037167	-0.104762	0.141366	0.264689
Alanine_aspartate_and_glutamate_metabolism	cg10759602	-0.110623	0.120423	0.236259
Alanine_aspartate_and_glutamate_metabolism	cg15446845	0.362149	3.6936e-07	5.55469e-05
Alanine_aspartate_and_glutamate_metabolism	cg05329888	-0.130159	0.0676605	0.157053
Alanine_aspartate_and_glutamate_metabolism	cg05733181	-0.169231	0.0175118	0.0606187
Alanine_aspartate_and_glutamate_metabolism	cg11071207	-0.0769231	0.280186	0.427998
Alanine_aspartate_and_glutamate_metabolism	cg19310148	0.186813	0.00872572	0.0374348
Alanine_aspartate_and_glutamate_metabolism	cg16470140	0.293773	3.72035e-05	0.000960395
Alanine_aspartate_and_glutamate_metabolism	cg01488770	-0.194139	0.0064211	0.0302927
Alanine_aspartate_and_glutamate_metabolism	cg22346476	-0.134066	0.0598206	0.143942
Alanine_aspartate_and_glutamate_metabolism	cg07355757	0.176557	0.0131888	0.0497751
Alanine_aspartate_and_glutamate_metabolism	cg10461878	0.235653	0.000938746	0.00809044
Alanine_aspartate_and_glutamate_metabolism	cg26187123	0.290842	4.44474e-05	0.00107526
Alanine_aspartate_and_glutamate_metabolism	cg04304872	0.128694	0.0708103	0.162152
Alanine_aspartate_and_glutamate_metabolism	cg17082938	-0.201465	0.00467941	0.0243132
Alanine_aspartate_and_glutamate_metabolism	cg00071360	0.159463	0.0251785	0.0781427
Alanine_aspartate_and_glutamate_metabolism	cg15128147	0.126252	0.0763266	0.171015
Alanine_aspartate_and_glutamate_metabolism	cg05524246	0.187302	0.00855171	0.0369186
Alanine_aspartate_and_glutamate_metabolism	cg17191462	-0.0637363	0.370907	0.520441
Alanine_aspartate_and_glutamate_metabolism	cg13917662	-0.0937843	0.18802	0.324062
Alanine_aspartate_and_glutamate_metabolism	cg00812009	-0.123321	0.0834036	0.182114
Alanine_aspartate_and_glutamate_metabolism	cg07006718	-0.0188034	0.791799	0.86446
Alanine_aspartate_and_glutamate_metabolism	cg26829529	0.206838	0.00368741	0.0206256
Alanine_aspartate_and_glutamate_metabolism	cg17473765	0.127717	0.0729763	0.165637
Alanine_aspartate_and_glutamate_metabolism	cg26549701	-0.194139	0.0064211	0.0302927
Alanine_aspartate_and_glutamate_metabolism	cg07091481	-0.184638	0.00954813	0.039928
Alanine_aspartate_and_glutamate_metabolism	cg08577046	0.0468922	0.510391	0.648267
Alanine_aspartate_and_glutamate_metabolism	cg07153966	-0.199512	0.00509624	0.0258025
Alanine_aspartate_and_glutamate_metabolism	cg16867680	0.167766	0.0185121	0.0630071
Alanine_aspartate_and_glutamate_metabolism	cg03702677	0.197558	0.00554635	0.0273617
Alanine_aspartate_and_glutamate_metabolism	cg05987251	-0.0881563	0.215864	0.356532
Alanine_aspartate_and_glutamate_metabolism	cg25009504	-0.0351691	0.621538	0.739799
Alanine_aspartate_and_glutamate_metabolism	cg24499627	0.225885	0.00151843	0.0112386
Alanine_aspartate_and_glutamate_metabolism	cg25250968	0.318193	7.93167e-06	0.000357249
Alanine_aspartate_and_glutamate_metabolism	cg20286236	-0.0901099	0.205862	0.344939
Alanine_aspartate_and_glutamate_metabolism	cg09408917	-0.179487	0.0117432	0.0459085
Alanine_aspartate_and_glutamate_metabolism	cg01887388	0.287912	5.30162e-05	0.00120669
Alanine_aspartate_and_glutamate_metabolism	cg14312649	-0.0515263	0.469457	0.61173
Alanine_aspartate_and_glutamate_metabolism	cg08048137	-0.191697	0.00711992	0.0325488
Alanine_aspartate_and_glutamate_metabolism	cg25136495	-0.124817	0.0797978	0.176482
Alanine_aspartate_and_glutamate_metabolism	cg03512637	0.118437	0.0963715	0.201619
Alanine_aspartate_and_glutamate_metabolism	cg18786593	-0.0180774	0.799731	0.870868
Alanine_aspartate_and_glutamate_metabolism	cg10343447	-0.06766	0.342296	0.49256
Alanine_aspartate_and_glutamate_metabolism	cg26521404	-0.132405	0.0631479	0.14988
Alanine_aspartate_and_glutamate_metabolism	cg03613662	0.109646	0.123734	0.240841
Alanine_aspartate_and_glutamate_metabolism	cg05924485	-0.192674	0.00683259	0.0316314
Alanine_aspartate_and_glutamate_metabolism	cg06374079	-0.195873	0.00596901	0.0288836
Alanine_aspartate_and_glutamate_metabolism	cg05818685	-0.142369	0.0456436	0.11891
Alanine_aspartate_and_glutamate_metabolism	cg24127719	-0.190988	0.00734215	0.0333335
Alanine_aspartate_and_glutamate_metabolism	cg03874199	-0.13895	0.0510953	0.128772
Alanine_aspartate_and_glutamate_metabolism	cg18437209	0.222466	0.00178931	0.0125756
Alanine_aspartate_and_glutamate_metabolism	cg07563793	-0.121856	0.0871364	0.187776
Alanine_aspartate_and_glutamate_metabolism	cg01996343	0.237607	0.000850864	0.00756731
Alanine_aspartate_and_glutamate_metabolism	cg12999296	0.17265	0.01536	0.0552939
Alanine_aspartate_and_glutamate_metabolism	cg00090787	0.0495727	0.486469	0.626829
Alanine_aspartate_and_glutamate_metabolism	cg23674358	0.231746	0.00114026	0.0092508
Alanine_aspartate_and_glutamate_metabolism	cg05203213	0.28547	6.13302e-05	0.00132601
Alanine_aspartate_and_glutamate_metabolism	cg08350776	-0.0969475	0.173508	0.305812
Alanine_aspartate_and_glutamate_metabolism	cg24144440	-0.267399	0.000174075	0.00263886
Alanine_aspartate_and_glutamate_metabolism	cg15033068	0.0935287	0.189175	0.325003
Alanine_aspartate_and_glutamate_metabolism	cg09750084	0.0295482	0.678274	0.782383
Alanine_aspartate_and_glutamate_metabolism	cg18067859	-0.107692	0.130569	0.250196
Alanine_aspartate_and_glutamate_metabolism	cg03899098	0.208303	0.00345227	0.0197151
Alanine_aspartate_and_glutamate_metabolism	cg17071446	-0.124786	0.0798014	0.176482
Alanine_aspartate_and_glutamate_metabolism	cg15541583	0.0241758	0.73431	0.823647
Alanine_aspartate_and_glutamate_metabolism	cg07439618	0.204884	0.00402356	0.0219066
Alanine_aspartate_and_glutamate_metabolism	cg07208853	-0.154579	0.0300002	0.0884667
Alanine_aspartate_and_glutamate_metabolism	cg18606375	-0.315751	9.30441e-06	0.000394027
Alanine_aspartate_and_glutamate_metabolism	cg15222899	-0.127	0.0746344	0.168638
Alanine_aspartate_and_glutamate_metabolism	cg09142313	-0.20293	0.00438731	0.0232782
Alanine_aspartate_and_glutamate_metabolism	cg18937330	0.180952	0.0110745	0.0441103
Alanine_aspartate_and_glutamate_metabolism	cg21647227	-0.225885	0.00151843	0.0112386
Alanine_aspartate_and_glutamate_metabolism	cg11678864	0.194628	0.00628897	0.029864
Alanine_aspartate_and_glutamate_metabolism	cg16235809	0.116972	0.100562	0.207834
Alanine_aspartate_and_glutamate_metabolism	cg00178897	-0.234676	0.000985773	0.00836902
Alanine_aspartate_and_glutamate_metabolism	cg13056653	0.194628	0.00628897	0.029864
Alanine_aspartate_and_glutamate_metabolism	cg11751434	-0.109646	0.123734	0.240841
Alanine_aspartate_and_glutamate_metabolism	cg04917181	-0.138234	0.0523304	0.131255
Alanine_aspartate_and_glutamate_metabolism	cg24686610	-0.0122235	0.863891	0.914089
Alanine_aspartate_and_glutamate_metabolism	cg22122808	0.178022	0.0124474	0.0477996
Alanine_aspartate_and_glutamate_metabolism	cg06268694	-0.22442	0.00162953	0.0117895
Alanine_aspartate_and_glutamate_metabolism	cg04932340	-0.189255	0.00788628	0.034923
Alanine_aspartate_and_glutamate_metabolism	cg01381846	-0.0813187	0.253616	0.399394
Alanine_aspartate_and_glutamate_metabolism	cg08798685	-0.196581	0.0057846	0.0281849
Alanine_aspartate_and_glutamate_metabolism	cg26116542	-0.190232	0.00757129	0.0339487
Alanine_aspartate_and_glutamate_metabolism	cg16580982	-0.0769231	0.280186	0.427998
Alanine_aspartate_and_glutamate_metabolism	cg15672498	0.100366	0.158831	0.2875
Alanine_aspartate_and_glutamate_metabolism	cg23931734	0.130647	0.0666365	0.155352
Alanine_aspartate_and_glutamate_metabolism	cg27651243	-0.120879	0.089699	0.191699
Alanine_aspartate_and_glutamate_metabolism	cg03359362	0.142369	0.0456436	0.11891
Alanine_aspartate_and_glutamate_metabolism	cg16823083	-0.188767	0.00804814	0.035416
Alanine_aspartate_and_glutamate_metabolism	cg03547757	-0.00854701	0.904492	0.939601
Alanine_aspartate_and_glutamate_metabolism	cg14335894	-0.15022	0.0349961	0.0986865
Alanine_aspartate_and_glutamate_metabolism	cg26796825	-0.10525	0.13952	0.26226
Alanine_aspartate_and_glutamate_metabolism	cg02500075	0.193162	0.00669286	0.0311844
Alanine_aspartate_and_glutamate_metabolism	cg01413522	0.123321	0.0834036	0.182114
Alanine_aspartate_and_glutamate_metabolism	cg12505170	-0.194896	0.00622353	0.0297373
Alanine_aspartate_and_glutamate_metabolism	cg00328724	-0.199023	0.00520556	0.0261862
Alanine_aspartate_and_glutamate_metabolism	cg17555825	-0.29768	2.92734e-05	0.000823115
Alanine_aspartate_and_glutamate_metabolism	cg08892705	-0.101492	0.15478	0.28237
Alanine_aspartate_and_glutamate_metabolism	cg20191066	0.283028	7.08685e-05	0.00145568
Alanine_aspartate_and_glutamate_metabolism	cg10037049	0.176068	0.0134444	0.0504372
Alanine_aspartate_and_glutamate_metabolism	cg00630794	-0.233211	0.00106042	0.00880341
Alanine_aspartate_and_glutamate_metabolism	cg01414464	0.164347	0.0210427	0.068888
Alanine_aspartate_and_glutamate_metabolism	cg11558551	0.22735	0.00141434	0.0107104
Alanine_aspartate_and_glutamate_metabolism	cg03393602	0.0901099	0.205862	0.344939
Alanine_aspartate_and_glutamate_metabolism	cg13678973	-0.169272	0.0175104	0.0606187
Alanine_aspartate_and_glutamate_metabolism	cg15795787	-0.104762	0.141366	0.264689
Alanine_aspartate_and_glutamate_metabolism	cg04133673	0.0236874	0.739481	0.827364
Alanine_aspartate_and_glutamate_metabolism	cg27246744	0.335287	2.51391e-06	0.000174631
Alanine_aspartate_and_glutamate_metabolism	cg04492943	0.340171	1.79205e-06	0.000140892
Alanine_aspartate_and_glutamate_metabolism	cg26130488	-0.218559	0.00215287	0.0142762
Alanine_aspartate_and_glutamate_metabolism	cg15900248	-0.190988	0.00734215	0.0333335
Alanine_aspartate_and_glutamate_metabolism	cg25720793	0.255189	0.000340283	0.00409852
Alanine_aspartate_and_glutamate_metabolism	cg07856521	0.115507	0.104896	0.214197
Alanine_aspartate_and_glutamate_metabolism	cg00789671	0.0774115	0.277144	0.424745
Alanine_aspartate_and_glutamate_metabolism	cg06947286	0.321123	6.53925e-06	0.000316836
Alanine_aspartate_and_glutamate_metabolism	cg11119313	0.257143	0.000306249	0.00382169
Alanine_aspartate_and_glutamate_metabolism	cg13367169	-0.18779	0.00838081	0.0364146
Alanine_aspartate_and_glutamate_metabolism	cg06722121	0.304518	1.91105e-05	0.000624558
Alanine_aspartate_and_glutamate_metabolism	cg19541916	0.176557	0.0131888	0.0497751
Alanine_aspartate_and_glutamate_metabolism	cg04474277	0.157548	0.0270184	0.0821482
Alanine_aspartate_and_glutamate_metabolism	cg21383487	-0.166341	0.0195606	0.0654653
Alanine_aspartate_and_glutamate_metabolism	cg05402891	0.213675	0.00270223	0.0166723
Alanine_aspartate_and_glutamate_metabolism	cg26537209	-0.140938	0.0479143	0.123087
Alanine_aspartate_and_glutamate_metabolism	cg24391989	0.195116	0.0061593	0.029441
Alanine_aspartate_and_glutamate_metabolism	cg24607755	0.406593	1.14278e-08	8.44254e-06
Alanine_aspartate_and_glutamate_metabolism	cg16652063	-0.0793651	0.2652	0.411956
Alanine_aspartate_and_glutamate_metabolism	cg23004409	0.19707	0.00566435	0.0277695
Alanine_aspartate_and_glutamate_metabolism	cg10572355	-0.164835	0.0206637	0.0680227
Alanine_aspartate_and_glutamate_metabolism	cg04768697	-0.163858	0.0214278	0.069779
Alanine_aspartate_and_glutamate_metabolism	cg04937144	-0.218559	0.00215287	0.0142762
Alanine_aspartate_and_glutamate_metabolism	cg07910075	0.0442002	0.534919	0.66824
Alanine_aspartate_and_glutamate_metabolism	cg05543419	0.0964591	0.175685	0.308533
Alanine_aspartate_and_glutamate_metabolism	cg09068286	-0.238095	0.000830119	0.00744911
Alanine_aspartate_and_glutamate_metabolism	cg02347002	0.155556	0.0289769	0.0863224
Alanine_aspartate_and_glutamate_metabolism	cg19525872	0.152625	0.0321403	0.0928884
Alanine_aspartate_and_glutamate_metabolism	cg08731543	0.205861	0.00385215	0.0212682
Alanine_aspartate_and_glutamate_metabolism	cg19359550	0.101343	0.154815	0.28237
Alanine_aspartate_and_glutamate_metabolism	cg03394722	0.0285714	0.688342	0.789823
Alanine_aspartate_and_glutamate_metabolism	cg06641153	-0.0852259	0.231516	0.37455
Alanine_aspartate_and_glutamate_metabolism	cg09750210	0.152625	0.0321403	0.0928884
Alanine_aspartate_and_glutamate_metabolism	cg05654304	0.292796	3.94835e-05	0.000997637
Alanine_aspartate_and_glutamate_metabolism	cg01004063	0.14188	0.046391	0.120277
Alanine_aspartate_and_glutamate_metabolism	cg00301239	0.409524	8.96727e-09	7.75054e-06
Alanine_aspartate_and_glutamate_metabolism	cg07631919	-0.115018	0.106374	0.216315
Alanine_aspartate_and_glutamate_metabolism	cg01658421	-0.139927	0.0494847	0.125889
Alanine_aspartate_and_glutamate_metabolism	cg20547031	0.0886447	0.213331	0.353656
Alanine_aspartate_and_glutamate_metabolism	cg05740418	0.0949939	0.182337	0.316642
Alanine_aspartate_and_glutamate_metabolism	cg15335768	0.267399	0.000174075	0.00263886
Alanine_aspartate_and_glutamate_metabolism	cg13144783	0.241026	0.000715185	0.00673891
Alanine_aspartate_and_glutamate_metabolism	cg00893471	-0.112088	0.115587	0.229507
Alanine_aspartate_and_glutamate_metabolism	cg07018760	0.301099	2.36783e-05	0.000716308
Alanine_aspartate_and_glutamate_metabolism	cg14482968	0.163858	0.0214278	0.069779
Alanine_aspartate_and_glutamate_metabolism	cg18135796	-0.213187	0.00276368	0.0169303
Alanine_aspartate_and_glutamate_metabolism	cg25590392	-0.104787	0.141361	0.264689
Alanine_aspartate_and_glutamate_metabolism	cg23289079	-0.242002	0.000680285	0.00651482
Alanine_aspartate_and_glutamate_metabolism	cg16569273	-0.107204	0.132323	0.252565
Alanine_aspartate_and_glutamate_metabolism	cg27425327	0.241026	0.000715185	0.00673891
Alanine_aspartate_and_glutamate_metabolism	cg02307033	-0.00805861	0.909925	0.943078
Alanine_aspartate_and_glutamate_metabolism	cg19741945	-0.157998	0.0265492	0.0811441
Alanine_aspartate_and_glutamate_metabolism	cg26847109	0.115018	0.106374	0.216315
Alanine_aspartate_and_glutamate_metabolism	cg03193328	0.22149	0.00187449	0.0129879
Alanine_aspartate_and_glutamate_metabolism	cg11157816	0.282051	7.50635e-05	0.0015111
Alanine_aspartate_and_glutamate_metabolism	cg02566775	0.242979	0.000646974	0.0062938
Alanine_aspartate_and_glutamate_metabolism	cg11051158	-0.0666667	0.349317	0.499496
Alanine_aspartate_and_glutamate_metabolism	cg16324633	-0.117949	0.0977525	0.203694
Alanine_aspartate_and_glutamate_metabolism	cg14658493	-0.252259	0.000398024	0.00455094
Alanine_aspartate_and_glutamate_metabolism	cg21792737	0.217094	0.00230584	0.0149666
Alanine_aspartate_and_glutamate_metabolism	cg01443946	0.112576	0.114009	0.2273
Alanine_aspartate_and_glutamate_metabolism	cg04640250	-0.047619	0.503808	0.64187
Alanine_aspartate_and_glutamate_metabolism	cg12362478	0.213187	0.00276368	0.0169303
Alanine_aspartate_and_glutamate_metabolism	cg20805407	-0.224908	0.00159169	0.0116042
Alanine_aspartate_and_glutamate_metabolism	cg18464274	0.025641	0.718872	0.812577
Alanine_aspartate_and_glutamate_metabolism	cg05106770	0.0871795	0.220994	0.362427
Alanine_aspartate_and_glutamate_metabolism	cg13924988	-0.0593799	0.406617	0.555192
Alanine_aspartate_and_glutamate_metabolism	cg26998044	-0.217094	0.00230584	0.0149666
Alanine_aspartate_and_glutamate_metabolism	cg18074297	-0.0466422	0.512598	0.649337
Alanine_aspartate_and_glutamate_metabolism	cg06159353	-0.21514	0.00252528	0.0159139
Alanine_aspartate_and_glutamate_metabolism	cg18525486	-0.102808	0.148937	0.274734
Alanine_aspartate_and_glutamate_metabolism	cg02383626	0.0822955	0.247958	0.393093
Alanine_aspartate_and_glutamate_metabolism	cg10799440	-0.141392	0.0471488	0.121682
Alanine_aspartate_and_glutamate_metabolism	cg20555772	0.232234	0.00111305	0.00909607
Alanine_aspartate_and_glutamate_metabolism	cg10982851	0.12674	0.0751962	0.169217
Alanine_aspartate_and_glutamate_metabolism	cg18861547	0.181929	0.0106477	0.0429154
Alanine_aspartate_and_glutamate_metabolism	cg13777668	0.231746	0.00114026	0.0092508
Alanine_aspartate_and_glutamate_metabolism	cg22274117	0.463248	7.85218e-11	9.73474e-07
Alanine_aspartate_and_glutamate_metabolism	cg02787991	-0.142369	0.0456436	0.11891
Alanine_aspartate_and_glutamate_metabolism	cg12810800	0.304029	1.97073e-05	0.000636876
Alanine_aspartate_and_glutamate_metabolism	cg26157386	-0.0383488	0.590409	0.714208
Alanine_aspartate_and_glutamate_metabolism	cg10632395	-0.180464	0.0112935	0.0447192
Alanine_aspartate_and_glutamate_metabolism	cg19954205	0.219536	0.00205612	0.0138375
Alanine_aspartate_and_glutamate_metabolism	cg10183893	0.159463	0.0251785	0.0781427
Alanine_aspartate_and_glutamate_metabolism	cg19747744	0.0271062	0.703547	0.801208
Alanine_aspartate_and_glutamate_metabolism	cg03100639	0.0383394	0.590414	0.714208
Alanine_aspartate_and_glutamate_metabolism	cg14355911	-0.196581	0.0057846	0.0281849
Alanine_aspartate_and_glutamate_metabolism	cg26474043	0.133089	0.0617063	0.147163
Alanine_aspartate_and_glutamate_metabolism	cg10269365	-0.269841	0.000151727	0.00240831
Alanine_aspartate_and_glutamate_metabolism	cg03126547	-0.0510379	0.473679	0.615479
Alanine_aspartate_and_glutamate_metabolism	cg14774117	0.169231	0.0175118	0.0606187
Alanine_aspartate_and_glutamate_metabolism	cg18565216	0.204884	0.00402356	0.0219066
Alanine_aspartate_and_glutamate_metabolism	cg01406381	0.317216	8.45577e-06	0.000371327
Alanine_aspartate_and_glutamate_metabolism	cg16744973	0.18486	0.00945383	0.0395525
Alanine_aspartate_and_glutamate_metabolism	cg10605681	-0.292308	4.06727e-05	0.00101597
Alanine_aspartate_and_glutamate_metabolism	cg07515251	0.22464	0.00162863	0.0117895
Alanine_aspartate_and_glutamate_metabolism	cg10689404	-0.156571	0.027982	0.0842489
Alanine_aspartate_and_glutamate_metabolism	cg01146320	0.275702	0.000108611	0.00193593
Alanine_aspartate_and_glutamate_metabolism	cg03308652	-0.185836	0.00908326	0.038488
Alanine_aspartate_and_glutamate_metabolism	cg18533282	-0.164835	0.0206637	0.0680227
Alanine_aspartate_and_glutamate_metabolism	cg00995065	0.192186	0.00697493	0.0320934
Alanine_aspartate_and_glutamate_metabolism	cg25361651	0.0652015	0.360011	0.5098
Alanine_aspartate_and_glutamate_metabolism	cg04227922	-0.206349	0.00376896	0.0209468
Alanine_aspartate_and_glutamate_metabolism	cg26533595	0.144322	0.0427545	0.113577
Alanine_aspartate_and_glutamate_metabolism	cg08447387	-0.0188034	0.791799	0.86446
Alanine_aspartate_and_glutamate_metabolism	cg15347189	0.011723	0.869292	0.917542
Alanine_aspartate_and_glutamate_metabolism	cg10339098	0.0217338	0.760279	0.842486
Alanine_aspartate_and_glutamate_metabolism	cg23268630	0.267399	0.000174075	0.00263886
Alanine_aspartate_and_glutamate_metabolism	cg24746726	0.170208	0.0168715	0.0590548
Alanine_aspartate_and_glutamate_metabolism	cg03147185	0.307937	1.53898e-05	0.000543577
Alanine_aspartate_and_glutamate_metabolism	cg02930432	-0.0600953	0.399022	0.547933
Alanine_aspartate_and_glutamate_metabolism	cg16550264	0.363703	3.31256e-07	5.25831e-05
Alanine_aspartate_and_glutamate_metabolism	cg18155913	0.196093	0.00590715	0.0285976
Alanine_aspartate_and_glutamate_metabolism	cg13385210	-0.0949939	0.182337	0.316642
Alanine_aspartate_and_glutamate_metabolism	cg17496659	-0.0842697	0.236903	0.380664
Alanine_aspartate_and_glutamate_metabolism	cg04865442	-0.0144078	0.839708	0.89714
Alanine_aspartate_and_glutamate_metabolism	cg15857470	0.0837607	0.239638	0.383758
Alanine_aspartate_and_glutamate_metabolism	cg03232620	-0.271306	0.000139646	0.00227957
Alanine_aspartate_and_glutamate_metabolism	cg07344468	0.15409	0.0305234	0.0895569
Alanine_aspartate_and_glutamate_metabolism	cg01211906	0.183394	0.010035	0.0412175
Alanine_aspartate_and_glutamate_metabolism	cg16099023	-0.300122	2.51634e-05	0.000744709
Alanine_aspartate_and_glutamate_metabolism	cg16768850	0.142369	0.0456436	0.11891
Alanine_aspartate_and_glutamate_metabolism	cg18524114	0.24884	0.000476921	0.00513499
Alanine_aspartate_and_glutamate_metabolism	cg08174890	0.20928	0.00330319	0.0191411
Alanine_aspartate_and_glutamate_metabolism	cg22659564	0.222466	0.00178931	0.0125756
Alanine_aspartate_and_glutamate_metabolism	cg11898646	-0.194139	0.0064211	0.0302927
Alanine_aspartate_and_glutamate_metabolism	cg06755296	0.238095	0.000830119	0.00744911
Alanine_aspartate_and_glutamate_metabolism	cg12091396	-0.056111	0.434193	0.580739
Alanine_aspartate_and_glutamate_metabolism	cg07184237	-0.258183	0.000290406	0.00368897
Alanine_aspartate_and_glutamate_metabolism	cg15399466	-0.16337	0.021819	0.0706718
Alanine_aspartate_and_glutamate_metabolism	cg20677901	-0.0984127	0.167098	0.297831
Alanine_aspartate_and_glutamate_metabolism	cg01546243	-0.144811	0.0420569	0.112284
Alanine_aspartate_and_glutamate_metabolism	cg27646205	0.210745	0.00309053	0.0182735
Alanine_aspartate_and_glutamate_metabolism	cg19188182	-0.112088	0.115587	0.229507
Alanine_aspartate_and_glutamate_metabolism	cg07515367	-0.106227	0.135885	0.2574
Alanine_aspartate_and_glutamate_metabolism	cg22335872	0.120391	0.0910029	0.193679
Alanine_aspartate_and_glutamate_metabolism	cg00043591	0.228816	0.00131687	0.0101993
Alanine_aspartate_and_glutamate_metabolism	cg01190484	0.326007	4.72313e-06	0.000256644
Alanine_aspartate_and_glutamate_metabolism	cg08798921	-0.0733228	0.303705	0.453521
Alanine_aspartate_and_glutamate_metabolism	cg06117072	-0.202442	0.00448279	0.0236123
Alanine_aspartate_and_glutamate_metabolism	cg14462645	0.22735	0.00141434	0.0107104
Alanine_aspartate_and_glutamate_metabolism	cg05765482	-0.0806775	0.259246	0.405645
Alanine_aspartate_and_glutamate_metabolism	cg23905556	0.174115	0.0145114	0.053165
Alanine_aspartate_and_glutamate_metabolism	cg08079908	-0.219536	0.00205612	0.0138375
Alanine_aspartate_and_glutamate_metabolism	cg23004160	-0.158974	0.0256285	0.0791323
Alanine_aspartate_and_glutamate_metabolism	cg00223681	-0.312332	1.16123e-05	0.000454817
Alanine_aspartate_and_glutamate_metabolism	cg07862488	-0.216606	0.002359	0.015197
Alanine_aspartate_and_glutamate_metabolism	cg14553895	0.173626	0.0147896	0.0538563
Alanine_aspartate_and_glutamate_metabolism	cg24547885	0.118926	0.0950061	0.199618
Alanine_aspartate_and_glutamate_metabolism	cg00950718	0.40757	1.05425e-08	8.08975e-06
Alanine_aspartate_and_glutamate_metabolism	cg04741211	0.17265	0.01536	0.0552939
Alanine_aspartate_and_glutamate_metabolism	cg22353755	0.132112	0.0636409	0.150352
Alanine_aspartate_and_glutamate_metabolism	cg09478396	0.305983	1.74216e-05	0.000589466
Alanine_aspartate_and_glutamate_metabolism	cg22462235	0.211233	0.00302247	0.0179947
Alanine_aspartate_and_glutamate_metabolism	cg04427651	-0.199023	0.00520556	0.0261862
Alanine_aspartate_and_glutamate_metabolism	cg08323969	0.124786	0.0798014	0.176482
Alanine_aspartate_and_glutamate_metabolism	cg22730004	0.327961	4.14153e-06	0.000237158
Alanine_aspartate_and_glutamate_metabolism	cg02434051	0.186325	0.00890289	0.0379486
Alanine_aspartate_and_glutamate_metabolism	cg09747445	-0.0236874	0.739481	0.827364
Alanine_aspartate_and_glutamate_metabolism	cg05033239	0.0871795	0.220994	0.362427
Alanine_aspartate_and_glutamate_metabolism	cg08824350	0.140904	0.0479169	0.123087
Alanine_aspartate_and_glutamate_metabolism	cg15209604	0.17265	0.01536	0.0552939
Alanine_aspartate_and_glutamate_metabolism	cg15048832	0.30696	1.63757e-05	0.000566051
Alanine_aspartate_and_glutamate_metabolism	cg17069739	0.390476	4.21057e-08	1.60309e-05
Alanine_aspartate_and_glutamate_metabolism	cg01539948	0.0368742	0.604691	0.725556
Alanine_aspartate_and_glutamate_metabolism	cg23708624	0.140904	0.0479169	0.123087
Alanine_aspartate_and_glutamate_metabolism	cg26296364	-0.165324	0.0202906	0.067154
Alanine_aspartate_and_glutamate_metabolism	cg15975151	0.149695	0.0355952	0.0998671
Alanine_aspartate_and_glutamate_metabolism	cg22695532	0.303541	2.03219e-05	0.000649122
Alanine_aspartate_and_glutamate_metabolism	cg13019143	-0.198535	0.005317	0.0265863
Alanine_aspartate_and_glutamate_metabolism	cg06873880	-0.207326	0.00360746	0.0203208
Alanine_aspartate_and_glutamate_metabolism	cg25757598	-0.0742459	0.297321	0.446751
Alanine_aspartate_and_glutamate_metabolism	cg13656878	0.181929	0.0106477	0.0429154
Alanine_aspartate_and_glutamate_metabolism	cg25475516	-0.100855	0.156813	0.284957
Alanine_aspartate_and_glutamate_metabolism	cg06564827	0.296215	3.20377e-05	0.000872758
Alanine_aspartate_and_glutamate_metabolism	cg06914505	0.0700855	0.32516	0.475085
Alanine_aspartate_and_glutamate_metabolism	cg04542977	0.0295482	0.678274	0.782383
Alanine_aspartate_and_glutamate_metabolism	cg13716585	0.396825	2.53399e-08	1.21705e-05
Alanine_aspartate_and_glutamate_metabolism	cg10374202	-0.0827839	0.245163	0.389976
Alanine_aspartate_and_glutamate_metabolism	cg26135441	0.0949939	0.182337	0.316642
Alanine_aspartate_and_glutamate_metabolism	cg16781287	0.0964591	0.175685	0.308533
Alanine_aspartate_and_glutamate_metabolism	cg27313044	0.0373626	0.599914	0.721825
Alanine_aspartate_and_glutamate_metabolism	cg03479705	0.296215	3.20377e-05	0.000872758
Alanine_aspartate_and_glutamate_metabolism	cg15765380	0.0153846	0.829003	0.889857
Alanine_aspartate_and_glutamate_metabolism	cg14339650	0.0100122	0.888219	0.929124
Alanine_aspartate_and_glutamate_metabolism	cg11464806	0.230281	0.00122563	0.00971318
Alanine_aspartate_and_glutamate_metabolism	cg02633036	0.301099	2.36783e-05	0.000716308
Alanine_aspartate_and_glutamate_metabolism	cg24243879	0.045177	0.525932	0.660642
Alanine_aspartate_and_glutamate_metabolism	cg21643128	0.230769	0.00119654	0.00955324
Alanine_aspartate_and_glutamate_metabolism	cg02367696	-0.21959	0.00205587	0.0138375
Alanine_aspartate_and_glutamate_metabolism	cg09244244	0.032967	0.643497	0.756044
Alanine_aspartate_and_glutamate_metabolism	cg08582701	-0.115018	0.106374	0.216315
Alanine_aspartate_and_glutamate_metabolism	cg16805189	0.0105006	0.882804	0.925633
Alanine_aspartate_and_glutamate_metabolism	cg05726274	0.196581	0.0057846	0.0281849
Alanine_aspartate_and_glutamate_metabolism	cg14228146	-0.128205	0.0718866	0.163904
Alanine_aspartate_and_glutamate_metabolism	cg20957553	0.13602	0.0561925	0.137738
Alanine_aspartate_and_glutamate_metabolism	cg01069738	0.0715507	0.315148	0.464794
Alanine_aspartate_and_glutamate_metabolism	cg07537523	0.323077	5.74439e-06	0.000290901
Alanine_aspartate_and_glutamate_metabolism	cg21139496	0.0222222	0.755062	0.838711
Alanine_aspartate_and_glutamate_metabolism	cg13267264	-0.160703	0.0240827	0.0758906
Alanine_aspartate_and_glutamate_metabolism	cg25362652	-0.198535	0.005317	0.0265863
Alanine_aspartate_and_glutamate_metabolism	cg14947846	0.169231	0.0175118	0.0606187
Alanine_aspartate_and_glutamate_metabolism	cg09721427	-0.106227	0.135885	0.2574
Alanine_aspartate_and_glutamate_metabolism	cg04203453	0.180464	0.0112935	0.0447192
Alanine_aspartate_and_glutamate_metabolism	cg13691744	0.269353	0.000155969	0.00245539
Alanine_aspartate_and_glutamate_metabolism	cg23261919	0.424664	2.49565e-09	4.23109e-06
Alanine_aspartate_and_glutamate_metabolism	cg02958895	-0.0798535	0.262271	0.40879
Alanine_aspartate_and_glutamate_metabolism	cg08654915	-0.235653	0.000938746	0.00809044
Alanine_aspartate_and_glutamate_metabolism	cg05693982	0.00512821	0.942607	0.963431
Alanine_aspartate_and_glutamate_metabolism	cg19208681	-0.00610501	0.9317	0.956673
Alanine_aspartate_and_glutamate_metabolism	cg22437405	0.212698	0.00282641	0.0171869
Alanine_aspartate_and_glutamate_metabolism	cg08710757	0.267399	0.000174075	0.00263886
Alanine_aspartate_and_glutamate_metabolism	cg17805540	-0.155067	0.0294848	0.0873825
Alanine_aspartate_and_glutamate_metabolism	cg10267867	-0.023199	0.744663	0.831219
Alanine_aspartate_and_glutamate_metabolism	cg13350775	0.240537	0.000733253	0.00685283
Alanine_aspartate_and_glutamate_metabolism	cg25731359	-0.0769231	0.280186	0.427998
Alanine_aspartate_and_glutamate_metabolism	cg04316624	-0.228816	0.00131687	0.0101993
Alanine_aspartate_and_glutamate_metabolism	cg19656415	0.179487	0.0117432	0.0459085
Alanine_aspartate_and_glutamate_metabolism	cg14871601	-0.259585	0.000268185	0.00349832
Alanine_aspartate_and_glutamate_metabolism	cg18756580	0.0852259	0.231516	0.37455
Alanine_aspartate_and_glutamate_metabolism	cg25092915	0.237118	0.00087209	0.00769758
Alanine_aspartate_and_glutamate_metabolism	cg18417954	-0.320147	6.97512e-06	0.000329307
Alanine_aspartate_and_glutamate_metabolism	cg22694818	-0.0727806	0.306958	0.456907
Alanine_aspartate_and_glutamate_metabolism	cg02387843	0.283516	6.88551e-05	0.00142949
Alanine_aspartate_and_glutamate_metabolism	cg16052325	0.257143	0.000306249	0.00382169
Alanine_aspartate_and_glutamate_metabolism	cg02923706	-0.185836	0.00908326	0.038488
Alanine_aspartate_and_glutamate_metabolism	cg03383508	-0.275003	0.000113275	0.00199869
Alanine_aspartate_and_glutamate_metabolism	cg04621020	-0.215629	0.0024687	0.0156696
Alanine_aspartate_and_glutamate_metabolism	cg04485799	-0.185348	0.00926689	0.0390148
Alanine_aspartate_and_glutamate_metabolism	cg17405139	0.14462	0.0424008	0.11317
Alanine_aspartate_and_glutamate_metabolism	cg00820056	0.273748	0.000121501	0.00208342
Alanine_aspartate_and_glutamate_metabolism	cg08888956	0.176557	0.0131888	0.0497751
Alanine_aspartate_and_glutamate_metabolism	cg00551609	0.0598291	0.400951	0.549026
Alanine_aspartate_and_glutamate_metabolism	cg07026636	0.0998779	0.160868	0.290037
Alanine_aspartate_and_glutamate_metabolism	cg00864691	0.107204	0.132323	0.252565
Alanine_aspartate_and_glutamate_metabolism	cg16909733	-0.148718	0.0368151	0.102239
Alanine_aspartate_and_glutamate_metabolism	cg19307003	-0.1663	0.019562	0.0654653
Alanine_aspartate_and_glutamate_metabolism	cg13719443	0.250305	0.000441472	0.00487396
Alanine_aspartate_and_glutamate_metabolism	cg13216240	0.10525	0.13952	0.26226
Alanine_aspartate_and_glutamate_metabolism	cg14916924	0.00903541	0.899063	0.936099
Alanine_aspartate_and_glutamate_metabolism	cg11304234	0.0993895	0.162925	0.292637
Alanine_aspartate_and_glutamate_metabolism	cg20955688	0.365568	2.86524e-07	4.8206e-05
Alanine_aspartate_and_glutamate_metabolism	cg27592794	0.0671551	0.345798	0.49599
Alanine_aspartate_and_glutamate_metabolism	cg12307484	-0.0349206	0.623963	0.740839
Alanine_aspartate_and_glutamate_metabolism	cg19505827	0.261538	0.000240976	0.00325624
Alanine_aspartate_and_glutamate_metabolism	cg04215126	0.200977	0.00478061	0.0246794
Alanine_aspartate_and_glutamate_metabolism	cg09122423	0.0705739	0.3218	0.47162
Alanine_aspartate_and_glutamate_metabolism	cg11027330	-0.170696	0.0165592	0.0583077
Alanine_aspartate_and_glutamate_metabolism	cg06213468	-0.0954823	0.180099	0.313925
Alanine_aspartate_and_glutamate_metabolism	cg24939196	0.3558	5.88443e-07	7.25893e-05
Alanine_aspartate_and_glutamate_metabolism	cg17475271	0.199023	0.00520556	0.0261862
Alanine_aspartate_and_glutamate_metabolism	cg15011409	0.0315018	0.658312	0.767312
Alanine_aspartate_and_glutamate_metabolism	cg08910906	0.20293	0.00438731	0.0232782
Alanine_aspartate_and_glutamate_metabolism	cg14909464	-0.0744811	0.295737	0.444493
Alanine_aspartate_and_glutamate_metabolism	cg19515239	-0.107745	0.13056	0.250196
Alanine_aspartate_and_glutamate_metabolism	cg10368447	-0.093063	0.191491	0.327796
Alanine_aspartate_and_glutamate_metabolism	cg22772747	-0.171184	0.0162519	0.0575506
Alanine_aspartate_and_glutamate_metabolism	cg13316854	-0.191697	0.00711992	0.0325488
Alanine_aspartate_and_glutamate_metabolism	cg24851181	0.156532	0.0279838	0.0842489
Alanine_aspartate_and_glutamate_metabolism	cg01463565	-0.118926	0.0950061	0.199618
Alanine_aspartate_and_glutamate_metabolism	cg00813027	0.248352	0.000489315	0.0052235
Alanine_aspartate_and_glutamate_metabolism	cg14871932	-0.116972	0.100562	0.207834
Alanine_aspartate_and_glutamate_metabolism	cg17050616	-0.114069	0.109374	0.220688
Alanine_aspartate_and_glutamate_metabolism	cg26882164	-0.10525	0.13952	0.26226
Alanine_aspartate_and_glutamate_metabolism	cg10431265	0.113065	0.112448	0.225085
Alanine_aspartate_and_glutamate_metabolism	cg13606889	0.387546	5.30879e-08	1.80937e-05
Alanine_aspartate_and_glutamate_metabolism	cg24073122	-0.168254	0.0181732	0.0622173
Alanine_aspartate_and_glutamate_metabolism	cg22055728	-0.171673	0.0159497	0.0567885
Alanine_aspartate_and_glutamate_metabolism	cg01925883	0.25177	0.000408495	0.00462825
Alanine_aspartate_and_glutamate_metabolism	cg20866075	-0.183883	0.00983782	0.0406565
Alanine_aspartate_and_glutamate_metabolism	cg22523050	0.201465	0.00467941	0.0243132
Alanine_aspartate_and_glutamate_metabolism	cg24035245	-0.220296	0.00198607	0.0135499
Alanine_aspartate_and_glutamate_metabolism	cg24530246	0.0852259	0.231516	0.37455
Alanine_aspartate_and_glutamate_metabolism	cg11668923	-0.14188	0.046391	0.120277
Alanine_aspartate_and_glutamate_metabolism	cg08488569	-0.00512821	0.942607	0.963431
Alanine_aspartate_and_glutamate_metabolism	cg17333242	0.126252	0.0763266	0.171015
Alanine_aspartate_and_glutamate_metabolism	cg14780466	-0.264469	0.000204976	0.00293504
Alanine_aspartate_and_glutamate_metabolism	cg09754845	-0.126802	0.0751882	0.169217
Alanine_aspartate_and_glutamate_metabolism	cg23060390	0.0275946	0.698465	0.797424
Alanine_aspartate_and_glutamate_metabolism	cg20547295	-0.348962	9.63351e-07	9.76196e-05
Alanine_aspartate_and_glutamate_metabolism	cg11967431	-0.103785	0.145114	0.26972
Alanine_aspartate_and_glutamate_metabolism	cg26648185	0.249817	0.000453005	0.00496152
Alanine_aspartate_and_glutamate_metabolism	cg23316253	-0.0234518	0.742066	0.830129
Alanine_aspartate_and_glutamate_metabolism	cg22433759	0.192674	0.00683259	0.0316314
Alanine_aspartate_and_glutamate_metabolism	cg12762816	-0.18486	0.00945383	0.0395525
Alanine_aspartate_and_glutamate_metabolism	cg02018326	0.131624	0.0646268	0.152006
Alanine_aspartate_and_glutamate_metabolism	cg27100916	0.0481074	0.499443	0.638124
Alanine_aspartate_and_glutamate_metabolism	cg14600824	-0.190232	0.00757129	0.0339487
Alanine_aspartate_and_glutamate_metabolism	cg11087101	0.028083	0.693397	0.79358
Alanine_aspartate_and_glutamate_metabolism	cg12983550	-0.295726	3.30129e-05	0.000890885
Alanine_aspartate_and_glutamate_metabolism	cg00551679	-0.175092	0.0139689	0.0517984
Alanine_aspartate_and_glutamate_metabolism	cg01132893	-0.322384	6.03021e-06	0.00030164
Alanine_aspartate_and_glutamate_metabolism	cg19216211	-0.0271062	0.703547	0.801208
Alanine_aspartate_and_glutamate_metabolism	cg00177388	-0.169719	0.017189	0.0598404
Alanine_aspartate_and_glutamate_metabolism	cg02182210	-0.0950171	0.182332	0.316642
Alanine_aspartate_and_glutamate_metabolism	cg26149485	-0.226374	0.00148297	0.0110575
Alanine_aspartate_and_glutamate_metabolism	cg06618666	0.12967	0.0686974	0.158772
Alanine_aspartate_and_glutamate_metabolism	cg18286474	0.284493	6.49896e-05	0.00137633
Alanine_aspartate_and_glutamate_metabolism	cg07278634	0.245421	0.000570216	0.00578795
Alanine_aspartate_and_glutamate_metabolism	cg11498156	0.0759463	0.286339	0.434545
Alanine_aspartate_and_glutamate_metabolism	cg14528835	0.0461538	0.517023	0.65303
Alanine_aspartate_and_glutamate_metabolism	cg11084334	-0.270818	0.000143569	0.00232049
Alanine_aspartate_and_glutamate_metabolism	cg27642428	0.135109	0.0579771	0.140849
Alanine_aspartate_and_glutamate_metabolism	cg22349442	0.204884	0.00402356	0.0219066
Alanine_aspartate_and_glutamate_metabolism	cg01254505	0.325519	4.88032e-06	0.000262276
Alanine_aspartate_and_glutamate_metabolism	cg08684879	0.176557	0.0131888	0.0497751
Alanine_aspartate_and_glutamate_metabolism	cg23260484	0.032967	0.643497	0.756044
Alanine_aspartate_and_glutamate_metabolism	cg10285845	0.233211	0.00106042	0.00880341
Alanine_aspartate_and_glutamate_metabolism	cg24935121	0.156044	0.0284766	0.0852874
Alanine_aspartate_and_glutamate_metabolism	cg13709639	0.274725	0.000114886	0.0020079
Alanine_aspartate_and_glutamate_metabolism	cg23397741	0.269841	0.000151727	0.00240831
Alanine_aspartate_and_glutamate_metabolism	cg05818394	0.030525	0.668264	0.77481
Alanine_aspartate_and_glutamate_metabolism	cg21208686	0.2	0.004989	0.0254234
Alanine_aspartate_and_glutamate_metabolism	cg01337940	0.0881563	0.215864	0.356532
Alanine_aspartate_and_glutamate_metabolism	cg24354933	0.324054	5.38251e-06	0.000279021
Alanine_aspartate_and_glutamate_metabolism	cg05890855	0.0442002	0.534919	0.66824
Alanine_aspartate_and_glutamate_metabolism	cg10755235	-0.236142	0.00091602	0.00795402
Alanine_aspartate_and_glutamate_metabolism	cg26220725	0.170696	0.0165592	0.0583077
Alanine_aspartate_and_glutamate_metabolism	cg00548268	-0.248352	0.000489315	0.0052235
Alanine_aspartate_and_glutamate_metabolism	cg14701867	0.353358	7.02435e-07	8.1103e-05
Alanine_aspartate_and_glutamate_metabolism	cg26766403	0.368987	2.2177e-07	4.17959e-05
Alanine_aspartate_and_glutamate_metabolism	cg12309813	0.201954	0.00458014	0.0239689
Alanine_aspartate_and_glutamate_metabolism	cg17542751	0.298657	2.75582e-05	0.000790404
Alanine_aspartate_and_glutamate_metabolism	cg07507755	0.00463981	0.948065	0.966778
Alanine_aspartate_and_glutamate_metabolism	cg03208489	0.0124542	0.861204	0.911423
Alanine_aspartate_and_glutamate_metabolism	cg13462129	-0.0612943	0.389517	0.538257
Alanine_aspartate_and_glutamate_metabolism	cg01408508	-0.175092	0.0139689	0.0517984
Alanine_aspartate_and_glutamate_metabolism	cg20911180	0.321123	6.53925e-06	0.000316836
Alanine_aspartate_and_glutamate_metabolism	cg10207362	-0.106716	0.134095	0.254942
Alanine_aspartate_and_glutamate_metabolism	cg22081096	0.22735	0.00141434	0.0107104
Alanine_aspartate_and_glutamate_metabolism	cg14212038	0.40757	1.05425e-08	8.08975e-06
Alanine_aspartate_and_glutamate_metabolism	cg07790947	0.199512	0.00509624	0.0258025
Alanine_aspartate_and_glutamate_metabolism	cg21299542	-0.132112	0.0636409	0.150352
Alanine_aspartate_and_glutamate_metabolism	cg24311135	0.25177	0.000408495	0.00462825
Alanine_aspartate_and_glutamate_metabolism	cg13688783	0.254212	0.000358597	0.00424361
Alanine_aspartate_and_glutamate_metabolism	cg03964958	-0.224203	0.00164865	0.0119237
Alanine_aspartate_and_glutamate_metabolism	cg26883837	0.0398046	0.576294	0.702641
Alanine_aspartate_and_glutamate_metabolism	cg26708319	-0.171673	0.0159497	0.0567885
Alanine_aspartate_and_glutamate_metabolism	cg17047981	-0.189569	0.00780537	0.0347756
Alanine_aspartate_and_glutamate_metabolism	cg05605029	0.40757	1.05425e-08	8.08975e-06
Alanine_aspartate_and_glutamate_metabolism	cg01927745	-0.249603	0.000458841	0.00502253
Alanine_aspartate_and_glutamate_metabolism	cg15164708	-0.13602	0.0561925	0.137738
Alanine_aspartate_and_glutamate_metabolism	cg20517697	0.176557	0.0131888	0.0497751
Alanine_aspartate_and_glutamate_metabolism	cg12074182	-0.196093	0.00590715	0.0285976
Alanine_aspartate_and_glutamate_metabolism	cg22865720	-0.198583	0.00531646	0.0265863
Alanine_aspartate_and_glutamate_metabolism	cg10861599	0.0783883	0.271127	0.418345
Alanine_aspartate_and_glutamate_metabolism	cg01952185	0.0778999	0.274124	0.42152
Alanine_aspartate_and_glutamate_metabolism	cg23016129	-0.25058	0.000435775	0.00485251
Alanine_aspartate_and_glutamate_metabolism	cg23244169	-0.133089	0.0617063	0.147163
Alanine_aspartate_and_glutamate_metabolism	cg04324276	0.256166	0.000322847	0.00395919
Alanine_aspartate_and_glutamate_metabolism	cg13530292	0.0549451	0.440495	0.585808
Alanine_aspartate_and_glutamate_metabolism	cg10823473	-0.148754	0.0368128	0.102239
Alanine_aspartate_and_glutamate_metabolism	cg17432857	-0.185348	0.00926689	0.0390148
Alanine_aspartate_and_glutamate_metabolism	cg13919285	-0.0446886	0.530416	0.664513
Alanine_aspartate_and_glutamate_metabolism	cg09601175	-0.118926	0.0950061	0.199618
Alanine_aspartate_and_glutamate_metabolism	cg18352616	0.222738	0.00176847	0.0125091
Alanine_aspartate_and_glutamate_metabolism	cg15287594	0.0612943	0.389517	0.538257
Alanine_aspartate_and_glutamate_metabolism	cg05114606	0.145299	0.0413689	0.110974
Alanine_aspartate_and_glutamate_metabolism	cg16411857	0.192674	0.00683259	0.0316314
Alanine_aspartate_and_glutamate_metabolism	cg06880667	-0.232234	0.00111305	0.00909607
Alanine_aspartate_and_glutamate_metabolism	cg22997113	-0.0769231	0.280186	0.427998
Alanine_aspartate_and_glutamate_metabolism	cg22700686	0.290842	4.44474e-05	0.00107526
Alanine_aspartate_and_glutamate_metabolism	cg21681109	-0.192186	0.00697493	0.0320934
Alanine_aspartate_and_glutamate_metabolism	cg04355435	0.0705739	0.3218	0.47162
Alanine_aspartate_and_glutamate_metabolism	cg02592133	0.268864	0.000160321	0.00249971
Alanine_aspartate_and_glutamate_metabolism	cg26013791	0.0217338	0.760279	0.842486
Alanine_aspartate_and_glutamate_metabolism	cg09304357	0.174603	0.0142379	0.0524682
Alanine_aspartate_and_glutamate_metabolism	cg16251357	-0.206349	0.00376896	0.0209468
Alanine_aspartate_and_glutamate_metabolism	cg16685313	0.258608	0.000282845	0.00362483
Alanine_aspartate_and_glutamate_metabolism	cg10826338	0.447131	3.44857e-10	1.77677e-06
Alanine_aspartate_and_glutamate_metabolism	cg01751917	0.0686203	0.335377	0.485537
Alanine_aspartate_and_glutamate_metabolism	cg21509105	0.137973	0.0527495	0.131717
Alanine_aspartate_and_glutamate_metabolism	cg27059228	0.396337	2.63565e-08	1.23888e-05
Alanine_aspartate_and_glutamate_metabolism	cg15396800	0.312332	1.16123e-05	0.000454817
Alanine_aspartate_and_glutamate_metabolism	cg11368643	-0.27619	0.000105596	0.00190108
Alanine_aspartate_and_glutamate_metabolism	cg18506744	0.333822	2.78014e-06	0.000186338
Alanine_aspartate_and_glutamate_metabolism	cg02502361	0.310379	1.31667e-05	0.000492319
Alanine_aspartate_and_glutamate_metabolism	cg10189135	0.010989	0.877396	0.922082
Alanine_aspartate_and_glutamate_metabolism	cg06030649	0.0525031	0.461076	0.604257
Alanine_aspartate_and_glutamate_metabolism	cg11069470	0.263004	0.000222293	0.00308814
Alanine_aspartate_and_glutamate_metabolism	cg12354014	0.120391	0.0910029	0.193679
Alanine_aspartate_and_glutamate_metabolism	cg05542785	-0.205861	0.00385215	0.0212682
Alanine_aspartate_and_glutamate_metabolism	cg07957491	-0.222466	0.00178931	0.0125756
Alanine_aspartate_and_glutamate_metabolism	cg08216684	0.155067	0.0294848	0.0873825
Alanine_aspartate_and_glutamate_metabolism	cg22747746	-0.205153	0.00397986	0.0218031
Alanine_aspartate_and_glutamate_metabolism	cg25511807	0.265446	0.000194144	0.00283228
Alanine_aspartate_and_glutamate_metabolism	cg23651808	0.420371	3.63278e-09	5.05896e-06
Alanine_aspartate_and_glutamate_metabolism	cg13287979	0.285958	5.95744e-05	0.00130281
Alanine_aspartate_and_glutamate_metabolism	cg18453200	0.0832723	0.242389	0.386812
Alanine_aspartate_and_glutamate_metabolism	cg05576262	-0.12674	0.0751962	0.169217
Alanine_aspartate_and_glutamate_metabolism	cg22787977	0.199364	0.00520169	0.0261862
Alanine_aspartate_and_glutamate_metabolism	cg09682727	0.281074	7.94925e-05	0.00157124
Alanine_aspartate_and_glutamate_metabolism	cg26154937	-0.165812	0.0199234	0.0662927
Alanine_aspartate_and_glutamate_metabolism	cg12997404	0.131624	0.0646268	0.152006
Alanine_aspartate_and_glutamate_metabolism	cg07475885	-0.0806156	0.25791	0.404698
Alanine_aspartate_and_glutamate_metabolism	cg14694075	0.249817	0.000453005	0.00496152
Alanine_aspartate_and_glutamate_metabolism	cg06680481	-0.127717	0.0729763	0.165637
Alanine_aspartate_and_glutamate_metabolism	cg11943209	-0.155556	0.0289769	0.0863224
Alanine_aspartate_and_glutamate_metabolism	cg00278547	-0.34652	1.14632e-06	0.000108252
Alanine_aspartate_and_glutamate_metabolism	cg08263357	-0.0114774	0.871992	0.918491
Alanine_aspartate_and_glutamate_metabolism	cg03598938	0.106716	0.134095	0.254942
Alanine_aspartate_and_glutamate_metabolism	cg20942867	0.390768	4.12897e-08	1.60309e-05
Alanine_aspartate_and_glutamate_metabolism	cg08298827	0.242491	0.000663435	0.00640665
Alanine_aspartate_and_glutamate_metabolism	cg05541640	-0.118926	0.0950061	0.199618
Alanine_aspartate_and_glutamate_metabolism	cg02786966	0.106227	0.135885	0.2574
Alanine_aspartate_and_glutamate_metabolism	cg00257047	-0.00464094	0.948064	0.966778
Alanine_aspartate_and_glutamate_metabolism	cg09554951	-0.00463981	0.948065	0.966778
Alanine_aspartate_and_glutamate_metabolism	cg25612428	-0.26328	0.000219296	0.00307276
Alanine_aspartate_and_glutamate_metabolism	cg03356689	0.204396	0.00411184	0.022235
Alanine_aspartate_and_glutamate_metabolism	cg01633184	0.399267	2.08012e-08	1.1289e-05
Alanine_aspartate_and_glutamate_metabolism	cg01815263	0.309402	1.40165e-05	0.000512027
Alanine_aspartate_and_glutamate_metabolism	cg07267600	0.384127	6.94262e-08	2.11867e-05
Alanine_aspartate_and_glutamate_metabolism	cg04109781	-0.0334636	0.638586	0.752244
Alanine_aspartate_and_glutamate_metabolism	cg18098839	0.348474	9.97535e-07	9.97334e-05
Alanine_aspartate_and_glutamate_metabolism	cg04383979	0.196581	0.0057846	0.0281849
Alanine_aspartate_and_glutamate_metabolism	cg13252206	0.0979243	0.169215	0.300483
Alanine_aspartate_and_glutamate_metabolism	cg24437408	0.126771	0.0751928	0.169217
Alanine_aspartate_and_glutamate_metabolism	cg14159747	0.256166	0.000322847	0.00395919
Alanine_aspartate_and_glutamate_metabolism	cg01778994	0.291331	4.31537e-05	0.0010547
Alanine_aspartate_and_glutamate_metabolism	cg24426232	0.277167	9.9802e-05	0.00183133
Alanine_aspartate_and_glutamate_metabolism	cg14657525	-0.144322	0.0427545	0.113577
Alanine_aspartate_and_glutamate_metabolism	cg02457319	0.220513	0.00196338	0.0134008
Alanine_aspartate_and_glutamate_metabolism	cg26791148	0.0485958	0.495098	0.634332
Alanine_aspartate_and_glutamate_metabolism	cg06485603	0.300611	2.44101e-05	0.000730646
Alanine_aspartate_and_glutamate_metabolism	cg12199011	0.302564	2.16061e-05	0.000675141
Alanine_aspartate_and_glutamate_metabolism	cg03744763	-0.282051	7.50635e-05	0.0015111
Alanine_aspartate_and_glutamate_metabolism	cg01566552	-0.0529915	0.456918	0.600576
Alanine_aspartate_and_glutamate_metabolism	cg16347123	0.153602	0.0310545	0.090653
Alanine_aspartate_and_glutamate_metabolism	cg22352152	-0.158974	0.0256285	0.0791323
Alanine_aspartate_and_glutamate_metabolism	cg18817487	0.187302	0.00855171	0.0369186
Alanine_aspartate_and_glutamate_metabolism	cg22478121	-0.0813187	0.253616	0.399394
Alanine_aspartate_and_glutamate_metabolism	cg02109507	0.0603175	0.397118	0.545401
Alanine_aspartate_and_glutamate_metabolism	cg05332077	-0.0915975	0.198579	0.336241
Alanine_aspartate_and_glutamate_metabolism	cg14830002	0.295726	3.30129e-05	0.000890885
Alanine_aspartate_and_glutamate_metabolism	cg05421651	0.110134	0.12207	0.238516
Alanine_aspartate_and_glutamate_metabolism	cg02458062	-0.0842491	0.236909	0.380664
Alanine_aspartate_and_glutamate_metabolism	cg12560020	-0.0105006	0.882804	0.925633
Alanine_aspartate_and_glutamate_metabolism	cg05287314	-0.141392	0.0471488	0.121682
Alanine_aspartate_and_glutamate_metabolism	cg24881420	-0.163858	0.0214278	0.069779
Alanine_aspartate_and_glutamate_metabolism	cg23413307	0.196093	0.00590715	0.0285976
Alanine_aspartate_and_glutamate_metabolism	cg04598517	-0.0901099	0.205862	0.344939
Alanine_aspartate_and_glutamate_metabolism	cg26028440	0.358242	4.92391e-07	6.57714e-05
Alanine_aspartate_and_glutamate_metabolism	cg20663852	0.299145	2.67368e-05	0.000775254
Alanine_aspartate_and_glutamate_metabolism	cg22027399	0.152625	0.0321403	0.0928884
Alanine_aspartate_and_glutamate_metabolism	cg21821913	0.13602	0.0561925	0.137738
Alanine_aspartate_and_glutamate_metabolism	cg01153385	0.246398	0.000541959	0.0055962
Alanine_aspartate_and_glutamate_metabolism	cg11690884	0.241514	0.000697533	0.00662783
Alanine_aspartate_and_glutamate_metabolism	cg16145113	-0.0539683	0.448664	0.593206
Alanine_aspartate_and_glutamate_metabolism	cg10023272	0.0190499	0.789157	0.863456
Alanine_aspartate_and_glutamate_metabolism	cg22718050	-0.157021	0.0274983	0.0832003
Alanine_aspartate_and_glutamate_metabolism	cg06888121	-0.359707	4.42217e-07	6.18387e-05
Alanine_aspartate_and_glutamate_metabolism	cg03521113	0.12674	0.0751962	0.169217
Alanine_aspartate_and_glutamate_metabolism	cg01908338	-0.104762	0.141366	0.264689
Alanine_aspartate_and_glutamate_metabolism	cg27031754	0.223443	0.0017077	0.0121814
Alanine_aspartate_and_glutamate_metabolism	cg24352878	0.0803419	0.259363	0.405645
Alanine_aspartate_and_glutamate_metabolism	cg07470314	0.485714	9.18008e-12	4.5524e-07
Alanine_aspartate_and_glutamate_metabolism	cg17222996	0.262515	0.000228364	0.00314353
Alanine_aspartate_and_glutamate_metabolism	cg00682007	0.0925519	0.193838	0.330582
Alanine_aspartate_and_glutamate_metabolism	cg04456238	-0.185348	0.00926689	0.0390148
Alanine_aspartate_and_glutamate_metabolism	cg16435782	0.0862027	0.226212	0.368473
Alanine_aspartate_and_glutamate_metabolism	cg24115264	-0.190232	0.00757129	0.0339487
Alanine_aspartate_and_glutamate_metabolism	cg00051483	0.301099	2.36783e-05	0.000716308
Alanine_aspartate_and_glutamate_metabolism	cg03875678	0.283516	6.88551e-05	0.00142949
Alanine_aspartate_and_glutamate_metabolism	cg16981024	0.0644767	0.365431	0.515783
Alanine_aspartate_and_glutamate_metabolism	cg14425294	0.224908	0.00159169	0.0116042
Alanine_aspartate_and_glutamate_metabolism	cg00699219	-0.18779	0.00838081	0.0364146
Alanine_aspartate_and_glutamate_metabolism	cg22826718	-0.00635153	0.928974	0.955935
Alanine_aspartate_and_glutamate_metabolism	cg01932691	0.162882	0.0222164	0.0715634
Alanine_aspartate_and_glutamate_metabolism	cg16899920	-0.0925519	0.193838	0.330582
Alanine_aspartate_and_glutamate_metabolism	cg03467725	-0.1766	0.0131877	0.0497751
Alanine_aspartate_and_glutamate_metabolism	cg19250571	0.247863	0.00050201	0.00531539
Alanine_aspartate_and_glutamate_metabolism	cg26219051	-0.145788	0.0406905	0.109675
Alanine_aspartate_and_glutamate_metabolism	cg05267118	-0.0442002	0.534919	0.66824
Alanine_aspartate_and_glutamate_metabolism	cg00592593	0.018315	0.797087	0.868117
Alanine_aspartate_and_glutamate_metabolism	cg04902529	0.207814	0.00352909	0.0200209
Alanine_aspartate_and_glutamate_metabolism	cg11127249	0.263492	0.000216374	0.00303385
Alanine_aspartate_and_glutamate_metabolism	cg05481257	-0.112576	0.114009	0.2273
Alanine_aspartate_and_glutamate_metabolism	cg21602614	0.239072	0.000790029	0.00721104
Alanine_aspartate_and_glutamate_metabolism	cg14199150	0.161905	0.0230301	0.0733767
Alanine_aspartate_and_glutamate_metabolism	cg21908208	-0.194282	0.00641923	0.0302927
Alanine_aspartate_and_glutamate_metabolism	cg01784327	0.159951	0.0247355	0.0771722
Alanine_aspartate_and_glutamate_metabolism	cg19962116	-0.0493345	0.488616	0.629442
Alanine_aspartate_and_glutamate_metabolism	cg26366833	0.180952	0.0110745	0.0441103
Alanine_aspartate_and_glutamate_metabolism	cg11282657	-0.0783883	0.271127	0.418345
Alanine_aspartate_and_glutamate_metabolism	cg17029062	-0.130159	0.0676605	0.157053
Alanine_aspartate_and_glutamate_metabolism	cg16376108	-0.0920635	0.1962	0.333409
Alanine_aspartate_and_glutamate_metabolism	cg24427504	-0.185615	0.00917426	0.0388569
Alanine_aspartate_and_glutamate_metabolism	cg15382538	-0.22149	0.00187449	0.0129879
Alanine_aspartate_and_glutamate_metabolism	cg25678088	-0.181929	0.0106477	0.0429154
Alanine_aspartate_and_glutamate_metabolism	cg13902024	0.147253	0.0387116	0.105906
Alanine_aspartate_and_glutamate_metabolism	cg16742874	0.142857	0.0449063	0.117585
Alanine_aspartate_and_glutamate_metabolism	cg22801134	0.0754579	0.289449	0.437857
Alanine_aspartate_and_glutamate_metabolism	cg17327067	0.266911	0.000178901	0.00268554
Alanine_aspartate_and_glutamate_metabolism	cg20305024	-0.0896215	0.20833	0.347826
Alanine_aspartate_and_glutamate_metabolism	cg23632656	0.283028	7.08685e-05	0.00145568
Alanine_aspartate_and_glutamate_metabolism	cg24328125	-0.178999	0.0119739	0.0465467
Alanine_aspartate_and_glutamate_metabolism	cg11957400	-0.185348	0.00926689	0.0390148
Alanine_aspartate_and_glutamate_metabolism	cg22274745	0.0730159	0.30534	0.45462
Alanine_aspartate_and_glutamate_metabolism	cg04121771	0.369963	2.06032e-07	4.00084e-05
Alanine_aspartate_and_glutamate_metabolism	cg02004632	0.303541	2.03219e-05	0.000649122
Alanine_aspartate_and_glutamate_metabolism	cg10632209	-0.203419	0.00429368	0.0229342
Alanine_aspartate_and_glutamate_metabolism	cg15400629	-0.203907	0.00420187	0.0225858
Alanine_aspartate_and_glutamate_metabolism	cg02578535	-0.00561661	0.937152	0.960072
Alanine_aspartate_and_glutamate_metabolism	cg25216634	0.193651	0.00655571	0.0307414
Alanine_aspartate_and_glutamate_metabolism	cg11129609	0.189744	0.00772735	0.0344387
Alanine_aspartate_and_glutamate_metabolism	cg04244985	0.23663	0.000893805	0.00782518
Alanine_aspartate_and_glutamate_metabolism	cg13877715	0.105739	0.137693	0.259838
Alanine_aspartate_and_glutamate_metabolism	cg18942631	0.226374	0.00148297	0.0110575
Alanine_aspartate_and_glutamate_metabolism	cg01881524	0.0012213	0.986324	0.990754
Alanine_aspartate_and_glutamate_metabolism	cg20868817	0.310379	1.31667e-05	0.000492319
Alanine_aspartate_and_glutamate_metabolism	cg17182184	0.248352	0.000489315	0.0052235
Alanine_aspartate_and_glutamate_metabolism	cg17826428	0.153114	0.0315934	0.0917865
Alanine_aspartate_and_glutamate_metabolism	cg25756470	0.299634	2.59388e-05	0.000759946
Alanine_aspartate_and_glutamate_metabolism	cg02231404	-0.185126	0.00935953	0.0393881
Alanine_aspartate_and_glutamate_metabolism	cg04157658	0.310867	1.27605e-05	0.00048222
Alanine_aspartate_and_glutamate_metabolism	cg16331051	0.283028	7.08685e-05	0.00145568
Alanine_aspartate_and_glutamate_metabolism	cg03055671	-0.0583639	0.412585	0.55998
Alanine_aspartate_and_glutamate_metabolism	cg07442409	-0.196093	0.00590715	0.0285976
Alanine_aspartate_and_glutamate_metabolism	cg08387835	0.146276	0.0400215	0.108408
Alanine_aspartate_and_glutamate_metabolism	cg15319311	0.0139194	0.845071	0.900705
Alanine_aspartate_and_glutamate_metabolism	cg26425256	-0.23278	0.00108629	0.00894884
Alanine_aspartate_and_glutamate_metabolism	cg14499532	0.0251526	0.724006	0.816219
Alanine_aspartate_and_glutamate_metabolism	cg05368038	-0.16044	0.0242992	0.0761987
Alanine_aspartate_and_glutamate_metabolism	cg16709734	-0.25177	0.000408495	0.00462825
Alanine_aspartate_and_glutamate_metabolism	cg15099037	0.207814	0.00352909	0.0200209
Alanine_aspartate_and_glutamate_metabolism	cg24519393	0.314774	9.91474e-06	0.000410882
Alanine_aspartate_and_glutamate_metabolism	cg09871043	0.12674	0.0751962	0.169217
Alanine_aspartate_and_glutamate_metabolism	cg20737266	0.238095	0.000830119	0.00744911
Alanine_aspartate_and_glutamate_metabolism	cg03559686	0.107204	0.132323	0.252565
Alanine_aspartate_and_glutamate_metabolism	cg01354473	-0.212698	0.00282641	0.0171869
Alanine_aspartate_and_glutamate_metabolism	cg15261665	-0.0612943	0.389517	0.538257
Alanine_aspartate_and_glutamate_metabolism	cg25717032	0.207326	0.00360746	0.0203208
Alanine_aspartate_and_glutamate_metabolism	cg05629195	-0.0778999	0.274124	0.42152
Alanine_aspartate_and_glutamate_metabolism	cg11334644	0.0837607	0.239638	0.383758
Alanine_aspartate_and_glutamate_metabolism	cg07388347	-0.218559	0.00215287	0.0142762
Alanine_aspartate_and_glutamate_metabolism	cg18780167	-0.110134	0.12207	0.238516
Alanine_aspartate_and_glutamate_metabolism	cg15682617	0.246886	0.000528325	0.00550123
Alanine_aspartate_and_glutamate_metabolism	cg16376379	0.15409	0.0305234	0.0895569
Alanine_aspartate_and_glutamate_metabolism	cg19378631	0.12674	0.0751962	0.169217
Alanine_aspartate_and_glutamate_metabolism	cg04356381	0.245421	0.000570216	0.00578795
Alanine_aspartate_and_glutamate_metabolism	cg13679679	0.0017094	0.980854	0.987395
Alanine_aspartate_and_glutamate_metabolism	cg13430450	0.118437	0.0963715	0.201619
Alanine_aspartate_and_glutamate_metabolism	cg04207218	0.0945055	0.184596	0.319371
Alanine_aspartate_and_glutamate_metabolism	cg07038187	-0.391453	3.8961e-08	1.55813e-05
Alanine_aspartate_and_glutamate_metabolism	cg09567674	-0.215629	0.0024687	0.0156696
Alanine_aspartate_and_glutamate_metabolism	cg01563071	0.147253	0.0387116	0.105906
Alanine_aspartate_and_glutamate_metabolism	cg16406078	-0.118437	0.0963715	0.201619
Alanine_aspartate_and_glutamate_metabolism	cg20673075	-0.112088	0.115587	0.229507
Alanine_aspartate_and_glutamate_metabolism	cg05587419	0.0573871	0.42045	0.567323
Alanine_aspartate_and_glutamate_metabolism	cg00495775	-0.147253	0.0387116	0.105906
Alanine_aspartate_and_glutamate_metabolism	cg26361436	0.296703	3.10898e-05	0.000855454
Alanine_aspartate_and_glutamate_metabolism	cg14156751	-0.247649	0.000508432	0.00538024
Alanine_aspartate_and_glutamate_metabolism	cg03562770	-0.254701	0.000349328	0.00417087
Alanine_aspartate_and_glutamate_metabolism	cg15084902	-0.0505495	0.477922	0.619294
Alanine_aspartate_and_glutamate_metabolism	cg02873421	-0.165324	0.0202906	0.067154
Alanine_aspartate_and_glutamate_metabolism	cg26809868	0.29768	2.92734e-05	0.000823115
Alanine_aspartate_and_glutamate_metabolism	cg01603973	-0.114042	0.109378	0.220688
Alanine_aspartate_and_glutamate_metabolism	cg23461488	-0.0896215	0.20833	0.347826
Alanine_aspartate_and_glutamate_metabolism	cg04625975	0.191256	0.00726693	0.0330068
Alanine_aspartate_and_glutamate_metabolism	cg07986058	0.3221	6.1295e-06	0.000303886
Alanine_aspartate_and_glutamate_metabolism	cg01657761	0.102808	0.148937	0.274734
Alanine_aspartate_and_glutamate_metabolism	cg01882933	0.237607	0.000850864	0.00756731
Alanine_aspartate_and_glutamate_metabolism	cg00037013	0.24591	0.00055592	0.00568986
Alanine_aspartate_and_glutamate_metabolism	cg18886245	-0.209768	0.00323087	0.0188407
Alanine_aspartate_and_glutamate_metabolism	cg20791007	0.042735	0.548543	0.679761
Alanine_aspartate_and_glutamate_metabolism	cg03192897	0.226374	0.00148297	0.0110575
Alanine_aspartate_and_glutamate_metabolism	cg16827475	-0.199487	0.00514828	0.0260653
Alanine_aspartate_and_glutamate_metabolism	cg03292377	0.0803419	0.259363	0.405645
Alanine_aspartate_and_glutamate_metabolism	cg23512558	0.0710623	0.318462	0.468191
Alanine_aspartate_and_glutamate_metabolism	cg03602500	0.170208	0.0168715	0.0590548
Alanine_aspartate_and_glutamate_metabolism	cg08583049	-0.180464	0.0112935	0.0447192
Alanine_aspartate_and_glutamate_metabolism	cg14620572	-0.206619	0.00372778	0.020844
Alanine_aspartate_and_glutamate_metabolism	cg14177925	0.34359	1.41019e-06	0.000121858
Alanine_aspartate_and_glutamate_metabolism	cg15328072	-0.00561661	0.937152	0.960072
Alanine_aspartate_and_glutamate_metabolism	cg08675364	0.0808303	0.256479	0.402545
Alanine_aspartate_and_glutamate_metabolism	cg05711474	0.443712	4.68988e-10	1.94375e-06
Alanine_aspartate_and_glutamate_metabolism	cg15600915	0.126252	0.0763266	0.171015
Alanine_aspartate_and_glutamate_metabolism	cg23831898	0.312821	1.1252e-05	0.000445945
Alanine_aspartate_and_glutamate_metabolism	cg17258460	-0.0485958	0.495098	0.634332
Alanine_aspartate_and_glutamate_metabolism	cg21513437	0.253724	0.000368096	0.00432019
Alanine_aspartate_and_glutamate_metabolism	cg15628917	-0.221761	0.00185274	0.0129213
Alanine_aspartate_and_glutamate_metabolism	cg13505393	0.22442	0.00162953	0.0117895
Alanine_aspartate_and_glutamate_metabolism	cg26123763	0.253236	0.00037783	0.00439633
Alanine_aspartate_and_glutamate_metabolism	cg08802482	0.254976	0.00034475	0.00414955
Alanine_aspartate_and_glutamate_metabolism	cg03756485	-0.000732601	0.991794	0.993991
Alanine_aspartate_and_glutamate_metabolism	cg17518550	0.234461	0.000997797	0.00846875
Alanine_aspartate_and_glutamate_metabolism	cg19074748	0.263492	0.000216374	0.00303385
Alanine_aspartate_and_glutamate_metabolism	cg21240736	0.321612	6.3312e-06	0.000310548
Alanine_aspartate_and_glutamate_metabolism	cg17563773	0.250794	0.000430213	0.004793
Alanine_aspartate_and_glutamate_metabolism	cg15895690	-0.296215	3.20377e-05	0.000872758
Alanine_aspartate_and_glutamate_metabolism	cg12160664	0.0598291	0.400951	0.549026
Alanine_aspartate_and_glutamate_metabolism	cg01937803	-0.020757	0.770744	0.849858
Alanine_aspartate_and_glutamate_metabolism	cg04314652	0.233211	0.00106042	0.00880341
Alanine_aspartate_and_glutamate_metabolism	cg05554346	-0.136996	0.0544483	0.134679
Alanine_aspartate_and_glutamate_metabolism	cg23279117	-0.186103	0.00899227	0.0383127
Alanine_aspartate_and_glutamate_metabolism	cg25862768	-0.120391	0.0910029	0.193679
Alanine_aspartate_and_glutamate_metabolism	cg23568538	0.218071	0.00220279	0.0145008
Alanine_aspartate_and_glutamate_metabolism	cg00425918	-0.031021	0.663277	0.771074
Alanine_aspartate_and_glutamate_metabolism	cg10531355	-0.234676	0.000985773	0.00836902
Alanine_aspartate_and_glutamate_metabolism	cg10121601	-0.104274	0.143231	0.267149
Alanine_aspartate_and_glutamate_metabolism	cg17004653	0.205372	0.00393701	0.0215746
Alanine_aspartate_and_glutamate_metabolism	cg24764102	0.162882	0.0222164	0.0715634
Alanine_aspartate_and_glutamate_metabolism	cg04276951	0.117748	0.098443	0.20508
Alanine_aspartate_and_glutamate_metabolism	cg14537800	0.274725	0.000114886	0.0020079
Alanine_aspartate_and_glutamate_metabolism	cg19570155	-0.0417582	0.55772	0.687576
Alanine_aspartate_and_glutamate_metabolism	cg08861404	0.281563	7.7248e-05	0.00154146
Alanine_aspartate_and_glutamate_metabolism	cg08917478	-0.168742	0.0178398	0.061422
Alanine_aspartate_and_glutamate_metabolism	cg20645040	0.294261	3.61109e-05	0.00094299
Alanine_aspartate_and_glutamate_metabolism	cg24146331	-0.118207	0.097058	0.202988
Alanine_aspartate_and_glutamate_metabolism	cg13866134	0.0163614	0.81833	0.882675
Alanine_aspartate_and_glutamate_metabolism	cg20515580	0.256654	0.000314446	0.0038891
Alanine_aspartate_and_glutamate_metabolism	cg05247640	0.289377	4.85529e-05	0.0011407
Alanine_aspartate_and_glutamate_metabolism	cg20240931	0.155067	0.0294848	0.0873825
Alanine_aspartate_and_glutamate_metabolism	cg02389590	0.130647	0.0666365	0.155352
Alanine_aspartate_and_glutamate_metabolism	cg24128590	-0.159238	0.0254018	0.0788115
Alanine_aspartate_and_glutamate_metabolism	cg10343742	-0.165324	0.0202906	0.067154
Alanine_aspartate_and_glutamate_metabolism	cg01246266	0.120391	0.0910029	0.193679
Alanine_aspartate_and_glutamate_metabolism	cg19101417	0.117949	0.0977525	0.203694
Alanine_aspartate_and_glutamate_metabolism	cg14554468	0.107692	0.130569	0.250196
Alanine_aspartate_and_glutamate_metabolism	cg24954895	-0.129182	0.0697473	0.160445
Alanine_aspartate_and_glutamate_metabolism	cg14927519	0.191209	0.00726762	0.0330068
Alanine_aspartate_and_glutamate_metabolism	cg15179454	-0.0959707	0.177882	0.311244
Alanine_aspartate_and_glutamate_metabolism	cg07076845	0.0998779	0.160868	0.290037
Alanine_aspartate_and_glutamate_metabolism	cg25527090	-0.147741	0.0380704	0.104646
Alanine_aspartate_and_glutamate_metabolism	cg22833618	0.0617827	0.385751	0.5347
Alanine_aspartate_and_glutamate_metabolism	cg25965776	0.197558	0.00554635	0.0273617
Alanine_aspartate_and_glutamate_metabolism	cg13442820	0.0244469	0.731714	0.822655
Alanine_aspartate_and_glutamate_metabolism	cg19075081	-0.268376	0.000164788	0.00254416
Alanine_aspartate_and_glutamate_metabolism	cg01269795	0.102808	0.148937	0.274734
Alanine_aspartate_and_glutamate_metabolism	cg05840412	0.246886	0.000528325	0.00550123
Alanine_aspartate_and_glutamate_metabolism	cg14912644	-0.218071	0.00220279	0.0145008
Alanine_aspartate_and_glutamate_metabolism	cg25070482	0.27619	0.000105596	0.00190108
Alanine_aspartate_and_glutamate_metabolism	cg03835824	-0.028083	0.693397	0.79358
Alanine_aspartate_and_glutamate_metabolism	cg01298991	0.217582	0.00225377	0.014727
Alanine_aspartate_and_glutamate_metabolism	cg04398893	0.103785	0.145114	0.26972
Alanine_aspartate_and_glutamate_metabolism	cg16783744	-0.140415	0.0486955	0.124493
Alanine_aspartate_and_glutamate_metabolism	cg08725083	-0.241514	0.000697533	0.00662783
Alanine_aspartate_and_glutamate_metabolism	cg13633270	-0.231258	0.00116809	0.00940462
Alanine_aspartate_and_glutamate_metabolism	cg06054159	-0.0803419	0.259363	0.405645
Alanine_aspartate_and_glutamate_metabolism	cg05787556	-0.240049	0.000751743	0.00697079
Alanine_aspartate_and_glutamate_metabolism	cg05100650	0.0866911	0.223592	0.365402
Alanine_aspartate_and_glutamate_metabolism	cg13921605	0.173138	0.0150724	0.0545716
Alanine_aspartate_and_glutamate_metabolism	cg03694261	0.278144	9.43089e-05	0.00176224
Alanine_aspartate_and_glutamate_metabolism	cg09307704	0.16337	0.021819	0.0706718
Alanine_aspartate_and_glutamate_metabolism	cg19157329	0.213187	0.00276368	0.0169303
Alanine_aspartate_and_glutamate_metabolism	cg17655614	-0.165812	0.0199234	0.0662927
Alanine_aspartate_and_glutamate_metabolism	cg19271190	0.154579	0.0300002	0.0884667
Alanine_aspartate_and_glutamate_metabolism	cg09987889	0.269841	0.000151727	0.00240831
Alanine_aspartate_and_glutamate_metabolism	cg01121554	-0.121368	0.0884102	0.189762
Alanine_aspartate_and_glutamate_metabolism	cg07156249	0.241514	0.000697533	0.00662783
Alanine_aspartate_and_glutamate_metabolism	cg06592791	0.181929	0.0106477	0.0429154
Alanine_aspartate_and_glutamate_metabolism	cg11357534	0.204396	0.00411184	0.022235
Alanine_aspartate_and_glutamate_metabolism	cg02075221	0.237118	0.00087209	0.00769758
Alanine_aspartate_and_glutamate_metabolism	cg02906476	0.013431	0.850442	0.904308
Alanine_aspartate_and_glutamate_metabolism	cg02273647	-0.104274	0.143231	0.267149
Alanine_aspartate_and_glutamate_metabolism	cg02726930	0.198046	0.00543058	0.0269744
Alanine_aspartate_and_glutamate_metabolism	cg00994629	0.244933	0.000584854	0.0058816
Alanine_aspartate_and_glutamate_metabolism	cg12112234	0.158974	0.0256285	0.0791323
Alanine_aspartate_and_glutamate_metabolism	cg23283839	0.156532	0.0279838	0.0842489
Alanine_aspartate_and_glutamate_metabolism	cg08486875	-0.153114	0.0315934	0.0917865
Alanine_aspartate_and_glutamate_metabolism	cg10259265	0.235165	0.000961994	0.00822895
Alanine_aspartate_and_glutamate_metabolism	cg27111925	0.0432234	0.543983	0.675976
Alanine_aspartate_and_glutamate_metabolism	cg03156260	0.12381	0.0821885	0.180237
Alanine_aspartate_and_glutamate_metabolism	cg27539046	0.178022	0.0124474	0.0477996
Alanine_aspartate_and_glutamate_metabolism	cg16923709	0.178022	0.0124474	0.0477996
Alanine_aspartate_and_glutamate_metabolism	cg20981615	0.188278	0.00821297	0.0359036
Alanine_aspartate_and_glutamate_metabolism	cg05483076	-0.0114774	0.871992	0.918491
Alanine_aspartate_and_glutamate_metabolism	cg18216249	0.182906	0.0102356	0.0417792
Alanine_aspartate_and_glutamate_metabolism	cg15854847	-0.0986689	0.166045	0.297027
Alanine_aspartate_and_glutamate_metabolism	cg07726953	-0.0705739	0.3218	0.47162
Alanine_aspartate_and_glutamate_metabolism	cg25850044	0.250794	0.000430213	0.004793
Alanine_aspartate_and_glutamate_metabolism	cg01007374	0.267399	0.000174075	0.00263886
Alanine_aspartate_and_glutamate_metabolism	cg07958575	0.161905	0.0230301	0.0733767
Alanine_aspartate_and_glutamate_metabolism	cg25116709	-0.185348	0.00926689	0.0390148
Alanine_aspartate_and_glutamate_metabolism	cg06367659	-0.0991574	0.163958	0.294415
Alanine_aspartate_and_glutamate_metabolism	cg24793124	0.156532	0.0279838	0.0842489
Alanine_aspartate_and_glutamate_metabolism	cg18921771	-0.15116	0.03383	0.0963824
Alanine_aspartate_and_glutamate_metabolism	cg06197616	0.0666667	0.349317	0.499496
Alanine_aspartate_and_glutamate_metabolism	cg16022904	0.321612	6.3312e-06	0.000310548
Alanine_aspartate_and_glutamate_metabolism	cg20814774	0.196581	0.0057846	0.0281849
Alanine_aspartate_and_glutamate_metabolism	cg14770102	0.326496	4.5708e-06	0.000251921
Alanine_aspartate_and_glutamate_metabolism	cg14816825	0.246886	0.000528325	0.00550123
Alanine_aspartate_and_glutamate_metabolism	cg09712683	-0.138462	0.0519169	0.130258
Alanine_aspartate_and_glutamate_metabolism	cg13765621	0.176557	0.0131888	0.0497751
Alanine_aspartate_and_glutamate_metabolism	cg17718377	-0.169231	0.0175118	0.0606187
Alanine_aspartate_and_glutamate_metabolism	cg01862641	0.104274	0.143231	0.267149
Alanine_aspartate_and_glutamate_metabolism	cg02641539	0.318193	7.93167e-06	0.000357249
Alanine_aspartate_and_glutamate_metabolism	cg22401939	0.032967	0.643497	0.756044
Alanine_aspartate_and_glutamate_metabolism	cg21590108	0.271795	0.000135824	0.00223948
Alanine_aspartate_and_glutamate_metabolism	cg09343092	-0.277934	9.56457e-05	0.00178613
Alanine_aspartate_and_glutamate_metabolism	cg06529149	0.211722	0.00295578	0.0177183
Alanine_aspartate_and_glutamate_metabolism	cg22032706	0.117949	0.0977525	0.203694
Alanine_aspartate_and_glutamate_metabolism	cg16016319	0.27619	0.000105596	0.00190108
Alanine_aspartate_and_glutamate_metabolism	cg23547017	-0.143154	0.0445377	0.117166
Alanine_aspartate_and_glutamate_metabolism	cg18951718	0.142857	0.0449063	0.117585
Alanine_aspartate_and_glutamate_metabolism	cg14885762	0.133578	0.0607574	0.145532
Alanine_aspartate_and_glutamate_metabolism	cg00822241	0.346032	1.18672e-06	0.000110412
Alanine_aspartate_and_glutamate_metabolism	cg19961460	0.0105006	0.882804	0.925633
Alanine_aspartate_and_glutamate_metabolism	cg05529152	0.167277	0.0188565	0.0638113
Alanine_aspartate_and_glutamate_metabolism	cg02729344	-0.258608	0.000282845	0.00362483
Alanine_aspartate_and_glutamate_metabolism	cg11582579	0.216606	0.002359	0.015197
Alanine_aspartate_and_glutamate_metabolism	cg16177481	0.224908	0.00159169	0.0116042
Alanine_aspartate_and_glutamate_metabolism	cg05999049	-0.206349	0.00376896	0.0209468
Alanine_aspartate_and_glutamate_metabolism	cg27237541	0.24591	0.00055592	0.00568986
Alanine_aspartate_and_glutamate_metabolism	cg15351741	0.21514	0.00252528	0.0159139
Alanine_aspartate_and_glutamate_metabolism	cg02055607	0.283028	7.08685e-05	0.00145568
Alanine_aspartate_and_glutamate_metabolism	cg15508462	-0.0163614	0.81833	0.882675
Alanine_aspartate_and_glutamate_metabolism	cg04862556	-0.195116	0.0061593	0.029441
Alanine_aspartate_and_glutamate_metabolism	cg16908123	0.422711	2.95076e-09	4.55496e-06
Alanine_aspartate_and_glutamate_metabolism	cg02560510	-0.0588523	0.408685	0.556347
Alanine_aspartate_and_glutamate_metabolism	cg08089301	-0.112373	0.114789	0.228801
Alanine_aspartate_and_glutamate_metabolism	cg05923687	-0.24429	0.000607333	0.0060588
Alanine_aspartate_and_glutamate_metabolism	cg06242243	-0.045177	0.525932	0.660642
Alanine_aspartate_and_glutamate_metabolism	cg24351901	-0.133578	0.0607574	0.145532
Alanine_aspartate_and_glutamate_metabolism	cg04416981	0.275214	0.000111707	0.00197224
Alanine_aspartate_and_glutamate_metabolism	cg22827250	-0.204176	0.00415641	0.0224671
Alanine_aspartate_and_glutamate_metabolism	cg25181684	0.149206	0.0362007	0.101035
Alanine_aspartate_and_glutamate_metabolism	cg27278086	0.239072	0.000790029	0.00721104
Alanine_aspartate_and_glutamate_metabolism	cg02741548	0.100855	0.156813	0.284957
Alanine_aspartate_and_glutamate_metabolism	cg16814978	0.0837607	0.239638	0.383758
Alanine_aspartate_and_glutamate_metabolism	cg08617135	0.0847375	0.234201	0.377579
Alanine_aspartate_and_glutamate_metabolism	cg03762081	0.298522	2.79687e-05	0.000802004
Alanine_aspartate_and_glutamate_metabolism	cg14530382	-0.199072	0.00520503	0.0261862
Alanine_aspartate_and_glutamate_metabolism	cg26864174	0.173626	0.0147896	0.0538563
Alanine_aspartate_and_glutamate_metabolism	cg16387141	-0.166789	0.0192064	0.0646334
Alanine_aspartate_and_glutamate_metabolism	cg08223357	-0.0114774	0.871992	0.918491
Alanine_aspartate_and_glutamate_metabolism	cg16179720	0.045177	0.525932	0.660642
Alanine_aspartate_and_glutamate_metabolism	cg16007497	0.245421	0.000570216	0.00578795
Alanine_aspartate_and_glutamate_metabolism	cg01940753	0.193162	0.00669286	0.0311844
Alanine_aspartate_and_glutamate_metabolism	cg14741685	-0.138529	0.0519114	0.130258
Alanine_aspartate_and_glutamate_metabolism	cg14292572	0.176068	0.0134444	0.0504372
Alanine_aspartate_and_glutamate_metabolism	cg00089966	0.0490842	0.490773	0.630595
Alanine_aspartate_and_glutamate_metabolism	cg23718606	-0.161416	0.0234466	0.0743175
Alanine_aspartate_and_glutamate_metabolism	cg10507482	-0.195873	0.00596901	0.0288836
Alanine_aspartate_and_glutamate_metabolism	cg22329515	0.196093	0.00590715	0.0285976
Alanine_aspartate_and_glutamate_metabolism	cg21446772	0.223443	0.0017077	0.0121814
Alanine_aspartate_and_glutamate_metabolism	cg05751100	-0.107692	0.130569	0.250196
Alanine_aspartate_and_glutamate_metabolism	cg00877938	0.222955	0.00174807	0.0123712
Alanine_aspartate_and_glutamate_metabolism	cg06529416	0.128694	0.0708103	0.162152
Alanine_aspartate_and_glutamate_metabolism	cg11462533	0.17265	0.01536	0.0552939
Alanine_aspartate_and_glutamate_metabolism	cg02026062	-0.166789	0.0192064	0.0646334
Alanine_aspartate_and_glutamate_metabolism	cg17187762	0.0661783	0.352859	0.502904
Alanine_aspartate_and_glutamate_metabolism	cg25755851	0.278144	9.43089e-05	0.00176224
Alanine_aspartate_and_glutamate_metabolism	cg09905416	0.229792	0.00125537	0.00987453
Alanine_aspartate_and_glutamate_metabolism	cg10362335	0.146276	0.0400215	0.108408
Alanine_aspartate_and_glutamate_metabolism	cg04919592	-0.216117	0.00241328	0.0154341
Alanine_aspartate_and_glutamate_metabolism	cg05267394	-0.190499	0.00749397	0.0338088
Alanine_aspartate_and_glutamate_metabolism	cg18177616	-0.199512	0.00509624	0.0258025
Alanine_aspartate_and_glutamate_metabolism	cg18504937	0.0778999	0.274124	0.42152
Alanine_aspartate_and_glutamate_metabolism	cg16959758	0.368498	2.30068e-07	4.27105e-05
Alanine_aspartate_and_glutamate_metabolism	cg01300317	-0.0471306	0.508193	0.64562
Alanine_aspartate_and_glutamate_metabolism	cg21878650	0.102808	0.148937	0.274734
Alanine_aspartate_and_glutamate_metabolism	cg17362434	-0.15409	0.0305234	0.0895569
Alanine_aspartate_and_glutamate_metabolism	cg00960552	-0.0871795	0.220994	0.362427
Alanine_aspartate_and_glutamate_metabolism	cg17081914	0.020757	0.770744	0.849858
Alanine_aspartate_and_glutamate_metabolism	cg27220660	-0.0373626	0.599914	0.721825
Alanine_aspartate_and_glutamate_metabolism	cg24159247	0.138462	0.0519169	0.130258
Alanine_aspartate_and_glutamate_metabolism	cg07368069	0.225885	0.00151843	0.0112386
Alanine_aspartate_and_glutamate_metabolism	cg11756518	0.186325	0.00890289	0.0379486
Alanine_aspartate_and_glutamate_metabolism	cg16465939	-0.147253	0.0387116	0.105906
Alanine_aspartate_and_glutamate_metabolism	cg20731529	0.271795	0.000135824	0.00223948
Alanine_aspartate_and_glutamate_metabolism	cg10699871	0.247863	0.00050201	0.00531539
Alanine_aspartate_and_glutamate_metabolism	cg23721398	0.0222222	0.755062	0.838711
Alanine_aspartate_and_glutamate_metabolism	cg01165043	0.114042	0.109378	0.220688
Alanine_aspartate_and_glutamate_metabolism	cg20820107	0.303541	2.03219e-05	0.000649122
Alanine_aspartate_and_glutamate_metabolism	cg21875330	-0.0691087	0.331948	0.482014
Alanine_aspartate_and_glutamate_metabolism	cg06970472	0.171673	0.0159497	0.0567885
Alanine_aspartate_and_glutamate_metabolism	cg21000072	-0.191697	0.00711992	0.0325488
Alanine_aspartate_and_glutamate_metabolism	cg05606878	0.0749695	0.292582	0.441198
Alanine_aspartate_and_glutamate_metabolism	cg26562691	0.317705	8.18971e-06	0.000364158
Alanine_aspartate_and_glutamate_metabolism	cg22994272	0.241514	0.000697533	0.00662783
Alanine_aspartate_and_glutamate_metabolism	cg23513966	-0.129182	0.0697473	0.160445
Alanine_aspartate_and_glutamate_metabolism	cg00382138	0.293773	3.72035e-05	0.000960395
Alanine_aspartate_and_glutamate_metabolism	cg00110688	-0.160928	0.0238696	0.0752435
Alanine_aspartate_and_glutamate_metabolism	cg24367568	0.0700855	0.32516	0.475085
Alanine_aspartate_and_glutamate_metabolism	cg07049592	-0.271306	0.000139646	0.00227957
Alanine_aspartate_and_glutamate_metabolism	cg16232698	0.125275	0.0786291	0.174671
Alanine_aspartate_and_glutamate_metabolism	cg21821214	0.0002442	0.997265	0.997325
Alanine_aspartate_and_glutamate_metabolism	cg03479572	0.18486	0.00945383	0.0395525
Alanine_aspartate_and_glutamate_metabolism	cg07524679	-0.030525	0.668264	0.77481
Alanine_aspartate_and_glutamate_metabolism	cg00930194	0.0227106	0.749857	0.834989
Alanine_aspartate_and_glutamate_metabolism	cg12143499	0.180952	0.0110745	0.0441103
Alanine_aspartate_and_glutamate_metabolism	cg17772789	0.293773	3.72035e-05	0.000960395
Alanine_aspartate_and_glutamate_metabolism	cg26847866	0.0310134	0.66328	0.771074
Alanine_aspartate_and_glutamate_metabolism	cg07512295	0.179976	0.0115164	0.045323
Alanine_aspartate_and_glutamate_metabolism	cg03131358	-0.190232	0.00757129	0.0339487
Alanine_aspartate_and_glutamate_metabolism	cg18054026	0.0705739	0.3218	0.47162
Alanine_aspartate_and_glutamate_metabolism	cg16651126	-0.0654537	0.358211	0.508817
Alanine_aspartate_and_glutamate_metabolism	cg11107212	-0.154579	0.0300002	0.0884667
Alanine_aspartate_and_glutamate_metabolism	cg03179435	0.0739927	0.298915	0.447916
Alanine_aspartate_and_glutamate_metabolism	cg01800146	0.0539683	0.448664	0.593206
Alanine_aspartate_and_glutamate_metabolism	cg23823000	0.189744	0.00772735	0.0344387
Alanine_aspartate_and_glutamate_metabolism	cg02421734	0.2	0.004989	0.0254234
Alanine_aspartate_and_glutamate_metabolism	cg23162001	0.217094	0.00230584	0.0149666
Alanine_aspartate_and_glutamate_metabolism	cg00778928	0.23956	0.000770665	0.00708663
Alanine_aspartate_and_glutamate_metabolism	cg01486146	-0.0822955	0.247958	0.393093
Alanine_aspartate_and_glutamate_metabolism	cg07788438	0.214652	0.00258305	0.0161665
Alanine_aspartate_and_glutamate_metabolism	cg23923856	-0.127228	0.0740794	0.167431
Alanine_aspartate_and_glutamate_metabolism	cg05619598	0.323565	5.56063e-06	0.000284941
Alanine_aspartate_and_glutamate_metabolism	cg02601249	0.19072	0.00741806	0.0334777
Alanine_aspartate_and_glutamate_metabolism	cg11563860	-0.0002442	0.997265	0.997325
Alanine_aspartate_and_glutamate_metabolism	cg23948016	0.221978	0.00183144	0.012778
Alanine_aspartate_and_glutamate_metabolism	cg08488841	-0.0398046	0.576294	0.702641
Alanine_aspartate_and_glutamate_metabolism	cg10083898	-0.106227	0.135885	0.2574
Alanine_aspartate_and_glutamate_metabolism	cg03510194	0.304029	1.97073e-05	0.000636876
Alanine_aspartate_and_glutamate_metabolism	cg14700707	0.266422	0.000183852	0.0027336
Alanine_aspartate_and_glutamate_metabolism	cg26687072	-0.182418	0.0104399	0.0423566
Alanine_aspartate_and_glutamate_metabolism	cg10916651	0.265934	0.000188933	0.00278172
Alanine_aspartate_and_glutamate_metabolism	cg00585714	-0.213675	0.00270223	0.0166723
Alanine_aspartate_and_glutamate_metabolism	cg23281972	0.00757021	0.915363	0.946525
Alanine_aspartate_and_glutamate_metabolism	cg03564320	0.132601	0.0626674	0.148788
Alanine_aspartate_and_glutamate_metabolism	cg01277372	-0.00952381	0.893638	0.93271
Alanine_aspartate_and_glutamate_metabolism	cg11500797	-0.0495727	0.486469	0.626829
Alanine_aspartate_and_glutamate_metabolism	cg15046507	0.2337	0.00103497	0.00866033
Alanine_aspartate_and_glutamate_metabolism	cg17307051	0.0774115	0.277144	0.424745
Alanine_aspartate_and_glutamate_metabolism	cg18587063	0.0857143	0.228853	0.371479
Alanine_aspartate_and_glutamate_metabolism	cg11161417	0.283028	7.08685e-05	0.00145568
Alanine_aspartate_and_glutamate_metabolism	cg20395892	-0.177534	0.0126903	0.0484558
Alanine_aspartate_and_glutamate_metabolism	cg00754426	0.0739927	0.298915	0.447916
Alanine_aspartate_and_glutamate_metabolism	cg14537247	0.203907	0.00420187	0.0225858
Alanine_aspartate_and_glutamate_metabolism	cg17861836	0.201465	0.00467941	0.0243132
Alanine_aspartate_and_glutamate_metabolism	cg02400942	0.030525	0.668264	0.77481
Alanine_aspartate_and_glutamate_metabolism	cg10044629	0.274725	0.000114886	0.0020079
Alanine_aspartate_and_glutamate_metabolism	cg05882938	-0.0517768	0.467352	0.610599
Alanine_aspartate_and_glutamate_metabolism	cg14385245	-0.0803419	0.259363	0.405645
Alanine_aspartate_and_glutamate_metabolism	cg13676763	0.167542	0.0186829	0.0635596
Alanine_aspartate_and_glutamate_metabolism	cg01749742	0.116972	0.100562	0.207834
Alanine_aspartate_and_glutamate_metabolism	cg05599550	0.30989	1.35853e-05	0.000501913
Alanine_aspartate_and_glutamate_metabolism	cg16911810	-0.0383394	0.590414	0.714208
Alanine_aspartate_and_glutamate_metabolism	cg04996089	0.2	0.004989	0.0254234
Alanine_aspartate_and_glutamate_metabolism	cg02393727	0.106716	0.134095	0.254942
Alanine_aspartate_and_glutamate_metabolism	cg04013970	0.244933	0.000584854	0.0058816
Alanine_aspartate_and_glutamate_metabolism	cg18413706	0.211722	0.00295578	0.0177183
Alanine_aspartate_and_glutamate_metabolism	cg13397275	0.130159	0.0676605	0.157053
Alanine_aspartate_and_glutamate_metabolism	cg00599770	-0.185836	0.00908326	0.038488
Alanine_aspartate_and_glutamate_metabolism	cg02854554	0.0954823	0.180099	0.313925
Alanine_aspartate_and_glutamate_metabolism	cg00838919	-0.12674	0.0751962	0.169217
Alanine_aspartate_and_glutamate_metabolism	cg05248321	0.1116	0.117182	0.231769
Alanine_aspartate_and_glutamate_metabolism	cg03075534	-0.13361	0.0607543	0.145532
Alanine_aspartate_and_glutamate_metabolism	cg21929473	0.181441	0.0108593	0.043512
Alanine_aspartate_and_glutamate_metabolism	cg14042889	-0.268376	0.000164788	0.00254416
Alanine_aspartate_and_glutamate_metabolism	cg01914621	-0.211233	0.00302247	0.0179947
Alanine_aspartate_and_glutamate_metabolism	cg16622061	0.292796	3.94835e-05	0.000997637
Alanine_aspartate_and_glutamate_metabolism	cg23723410	0.272772	0.000128475	0.00215813
Alanine_aspartate_and_glutamate_metabolism	cg08012287	0.0910867	0.200989	0.33913
Alanine_aspartate_and_glutamate_metabolism	cg03037030	0.305006	1.85309e-05	0.000612938
Alanine_aspartate_and_glutamate_metabolism	cg18198461	0.259096	0.000275424	0.00356124
Alanine_aspartate_and_glutamate_metabolism	cg07814565	0.372894	1.6503e-07	3.5086e-05
Alanine_aspartate_and_glutamate_metabolism	cg11743259	0.20928	0.00330319	0.0191411
Alanine_aspartate_and_glutamate_metabolism	cg16945415	0.2337	0.00103497	0.00866033
Alanine_aspartate_and_glutamate_metabolism	cg23933044	-0.272283	0.000132101	0.00219774
Alanine_aspartate_and_glutamate_metabolism	cg05099952	-0.0981805	0.168151	0.299621
Alanine_aspartate_and_glutamate_metabolism	cg13736376	-0.178999	0.0119739	0.0465467
Alanine_aspartate_and_glutamate_metabolism	cg01728830	0.010989	0.877396	0.922082
Alanine_aspartate_and_glutamate_metabolism	cg13708759	0.242491	0.000663435	0.00640665
Alanine_aspartate_and_glutamate_metabolism	cg25098479	-0.0275946	0.698465	0.797424
Alanine_aspartate_and_glutamate_metabolism	cg13914004	-0.113553	0.110905	0.222882
Alanine_aspartate_and_glutamate_metabolism	cg07537821	0.260562	0.000254239	0.00337794
Alanine_aspartate_and_glutamate_metabolism	cg04578792	0.145299	0.0413689	0.110974
Alanine_aspartate_and_glutamate_metabolism	cg20477147	0.330403	3.51061e-06	0.000214266
Alanine_aspartate_and_glutamate_metabolism	cg03608974	0.0481074	0.499443	0.638124
Alanine_aspartate_and_glutamate_metabolism	cg16196175	-0.211233	0.00302247	0.0179947
Alanine_aspartate_and_glutamate_metabolism	cg26120813	0.0803419	0.259363	0.405645
Alanine_aspartate_and_glutamate_metabolism	cg01611622	0.127228	0.0740794	0.167431
Alanine_aspartate_and_glutamate_metabolism	cg06570224	-0.274237	0.00011815	0.00204549
Alanine_aspartate_and_glutamate_metabolism	cg24392132	0.0217338	0.760279	0.842486
Alanine_aspartate_and_glutamate_metabolism	cg13066016	-0.28254	7.29375e-05	0.00148343
Alanine_aspartate_and_glutamate_metabolism	cg23813257	0.313309	1.09024e-05	0.000437066
Alanine_aspartate_and_glutamate_metabolism	cg16208657	-0.0764347	0.283251	0.431236
Alanine_aspartate_and_glutamate_metabolism	cg09781307	0.263004	0.000222293	0.00308814
Alanine_aspartate_and_glutamate_metabolism	cg03954858	0.171184	0.0162519	0.0575506
Alanine_aspartate_and_glutamate_metabolism	cg09649610	-0.16337	0.021819	0.0706718
Alanine_aspartate_and_glutamate_metabolism	cg02456288	0.0334554	0.63859	0.752244
Alanine_aspartate_and_glutamate_metabolism	cg27227042	0.299145	2.67368e-05	0.000775254
Alanine_aspartate_and_glutamate_metabolism	cg10586317	0.3558	5.88443e-07	7.25893e-05
Alanine_aspartate_and_glutamate_metabolism	cg08530064	0.212698	0.00282641	0.0171869
Alanine_aspartate_and_glutamate_metabolism	cg08473330	-0.161905	0.0230301	0.0733767
Alanine_aspartate_and_glutamate_metabolism	cg26887212	-0.181441	0.0108593	0.043512
Alanine_aspartate_and_glutamate_metabolism	cg00908292	0.292796	3.94835e-05	0.000997637
Alanine_aspartate_and_glutamate_metabolism	cg00949661	0.100855	0.156813	0.284957
Alanine_aspartate_and_glutamate_metabolism	cg19241468	0.283516	6.88551e-05	0.00142949
Alanine_aspartate_and_glutamate_metabolism	cg00868131	0.0363858	0.609484	0.729377
Alanine_aspartate_and_glutamate_metabolism	cg13010797	0.237607	0.000850864	0.00756731
Alanine_aspartate_and_glutamate_metabolism	cg21545390	-0.0637363	0.370907	0.520441
Alanine_aspartate_and_glutamate_metabolism	cg21230503	0.242979	0.000646974	0.0062938
Alanine_aspartate_and_glutamate_metabolism	cg01715901	0.190232	0.00757129	0.0339487
Alanine_aspartate_and_glutamate_metabolism	cg05210501	-0.107204	0.132323	0.252565
Alanine_aspartate_and_glutamate_metabolism	cg01833923	0.183394	0.010035	0.0412175
Alanine_aspartate_and_glutamate_metabolism	cg10721942	0.1116	0.117182	0.231769
Alanine_aspartate_and_glutamate_metabolism	cg17701168	0.268864	0.000160321	0.00249971
Alanine_aspartate_and_glutamate_metabolism	cg07756483	0.402686	1.5749e-08	9.74719e-06
Alanine_aspartate_and_glutamate_metabolism	cg09580974	0.0295482	0.678274	0.782383
Alanine_aspartate_and_glutamate_metabolism	cg10722267	-0.0148962	0.834352	0.893543
Alanine_aspartate_and_glutamate_metabolism	cg03758697	0.305983	1.74216e-05	0.000589466
Alanine_aspartate_and_glutamate_metabolism	cg13962866	0.196093	0.00590715	0.0285976
Alanine_aspartate_and_glutamate_metabolism	cg05348324	0.206838	0.00368741	0.0206256
Alanine_aspartate_and_glutamate_metabolism	cg15985905	0.225885	0.00151843	0.0112386
Alanine_aspartate_and_glutamate_metabolism	cg18236464	0.100855	0.156813	0.284957
Alanine_aspartate_and_glutamate_metabolism	cg09154591	0.113065	0.112448	0.225085
Alanine_aspartate_and_glutamate_metabolism	cg18637761	0.125275	0.0786291	0.174671
Alanine_aspartate_and_glutamate_metabolism	cg16752592	-0.0312614	0.660792	0.770077
Alanine_aspartate_and_glutamate_metabolism	cg26118131	0.260073	0.000261125	0.00343719
Alanine_aspartate_and_glutamate_metabolism	cg15439862	-0.139438	0.0502846	0.127357
Alanine_aspartate_and_glutamate_metabolism	cg02817981	0.0398046	0.576294	0.702641
Alanine_aspartate_and_glutamate_metabolism	cg21500126	0.155556	0.0289769	0.0863224
Alanine_aspartate_and_glutamate_metabolism	cg00037441	-0.115995	0.103435	0.212047
Alanine_aspartate_and_glutamate_metabolism	cg04486778	0.172915	0.015215	0.0550618
Alanine_aspartate_and_glutamate_metabolism	cg24832218	0.00659341	0.926251	0.953303
Alanine_aspartate_and_glutamate_metabolism	cg06853416	0.151648	0.0332585	0.0952192
Alanine_aspartate_and_glutamate_metabolism	cg23056923	0.312821	1.1252e-05	0.000445945
Alanine_aspartate_and_glutamate_metabolism	cg01477319	0.125275	0.0786291	0.174671
Alanine_aspartate_and_glutamate_metabolism	cg02473439	-0.17558	0.0137045	0.0511265
Alanine_aspartate_and_glutamate_metabolism	cg06707369	0.330891	3.396e-06	0.000210083
Alanine_aspartate_and_glutamate_metabolism	cg17824540	0.417338	4.65963e-09	5.6879e-06
Alanine_aspartate_and_glutamate_metabolism	cg09853936	0.0735043	0.302116	0.451218
Alanine_aspartate_and_glutamate_metabolism	cg11229872	-0.27326	0.000124942	0.00211916
Alanine_aspartate_and_glutamate_metabolism	cg05981394	0.171673	0.0159497	0.0567885
Alanine_aspartate_and_glutamate_metabolism	cg14928734	-0.0532422	0.454843	0.599453
Alanine_aspartate_and_glutamate_metabolism	cg09149648	-0.0315018	0.658312	0.767312
Alanine_aspartate_and_glutamate_metabolism	cg03283282	0.146276	0.0400215	0.108408
Alanine_aspartate_and_glutamate_metabolism	cg09789636	-0.27326	0.000124942	0.00211916
Alanine_aspartate_and_glutamate_metabolism	cg12806663	0.174603	0.0142379	0.0524682
Alanine_aspartate_and_glutamate_metabolism	cg23547157	0.243956	0.000615185	0.00608953
Alanine_aspartate_and_glutamate_metabolism	cg14473344	-0.0119658	0.866595	0.914866
Alanine_aspartate_and_glutamate_metabolism	cg18687675	-0.212969	0.00279472	0.0171131
Alanine_aspartate_and_glutamate_metabolism	cg08535779	-0.138462	0.0519169	0.130258
Alanine_aspartate_and_glutamate_metabolism	cg13040691	-0.044211	0.534914	0.66824
Alanine_aspartate_and_glutamate_metabolism	cg10131972	0.219048	0.00210399	0.0140533
Alanine_aspartate_and_glutamate_metabolism	cg13329912	0.328938	3.87711e-06	0.000228922
Alanine_aspartate_and_glutamate_metabolism	cg04067517	0.0148962	0.834352	0.893543
Alanine_aspartate_and_glutamate_metabolism	cg00777079	0.0549451	0.440495	0.585808
Alanine_aspartate_and_glutamate_metabolism	cg24039697	-0.155632	0.0289731	0.0863224
Alanine_aspartate_and_glutamate_metabolism	cg19607021	0.284982	6.31348e-05	0.00135089
Alanine_aspartate_and_glutamate_metabolism	cg03807330	0.136508	0.0553147	0.136223
Alanine_aspartate_and_glutamate_metabolism	cg06841902	0.185836	0.00908326	0.038488
Alanine_aspartate_and_glutamate_metabolism	cg09681043	0.28547	6.13302e-05	0.00132601
Alanine_aspartate_and_glutamate_metabolism	cg14743812	0.310379	1.31667e-05	0.000492319
Alanine_aspartate_and_glutamate_metabolism	cg02720155	0.27033	0.000147595	0.00236447
Alanine_aspartate_and_glutamate_metabolism	cg26312191	0.0144078	0.839708	0.89714
Alanine_aspartate_and_glutamate_metabolism	cg13003011	0.0857143	0.228853	0.371479
Alanine_aspartate_and_glutamate_metabolism	cg24616708	-0.304029	1.97073e-05	0.000636876
Alanine_aspartate_and_glutamate_metabolism	cg10521599	0.201465	0.00467941	0.0243132
Alanine_aspartate_and_glutamate_metabolism	cg02006615	0.137973	0.0527495	0.131717
Alanine_aspartate_and_glutamate_metabolism	cg09628877	-0.210745	0.00309053	0.0182735
Alanine_aspartate_and_glutamate_metabolism	cg08107017	-0.0383394	0.590414	0.714208
Alanine_aspartate_and_glutamate_metabolism	cg01510278	0.335775	2.43074e-06	0.000170767
Alanine_aspartate_and_glutamate_metabolism	cg01017257	0.228327	0.00134865	0.0103647
Alanine_aspartate_and_glutamate_metabolism	cg22945467	0.155556	0.0289769	0.0863224
Alanine_aspartate_and_glutamate_metabolism	cg15991207	0.0021978	0.975386	0.9839
Alanine_aspartate_and_glutamate_metabolism	cg10201533	0.195604	0.00603204	0.0290265
Alanine_aspartate_and_glutamate_metabolism	cg10054641	0.259585	0.000268185	0.00349832
Alanine_aspartate_and_glutamate_metabolism	cg25552843	0.322258	6.12643e-06	0.000303886
Alanine_aspartate_and_glutamate_metabolism	cg13985437	0.226862	0.00144828	0.0108854
Alanine_aspartate_and_glutamate_metabolism	cg21854408	-0.19343	0.00662365	0.0310475
Alanine_aspartate_and_glutamate_metabolism	cg10953317	0.0608207	0.393301	0.541842
Alanine_aspartate_and_glutamate_metabolism	cg02971546	0.228816	0.00131687	0.0101993
Alanine_aspartate_and_glutamate_metabolism	cg04026926	0.350427	8.67433e-07	9.15478e-05
Alanine_aspartate_and_glutamate_metabolism	cg05469614	0.10525	0.13952	0.26226
Alanine_aspartate_and_glutamate_metabolism	cg00593111	0.220513	0.00196338	0.0134008
Alanine_aspartate_and_glutamate_metabolism	cg22010052	-0.118207	0.097058	0.202988
Alanine_aspartate_and_glutamate_metabolism	cg02706018	-0.323565	5.56063e-06	0.000284941
Alanine_aspartate_and_glutamate_metabolism	cg02688422	0.219536	0.00205612	0.0138375
Alanine_aspartate_and_glutamate_metabolism	cg02490847	-0.0730159	0.30534	0.45462
Alanine_aspartate_and_glutamate_metabolism	cg09803764	0.0998779	0.160868	0.290037
Alanine_aspartate_and_glutamate_metabolism	cg01011530	0.209768	0.00323087	0.0188407
Alanine_aspartate_and_glutamate_metabolism	cg08339192	0.187302	0.00855171	0.0369186
Alanine_aspartate_and_glutamate_metabolism	cg06077079	-0.224908	0.00159169	0.0116042
Alanine_aspartate_and_glutamate_metabolism	cg13786801	-0.24087	0.000723975	0.00681997
Alanine_aspartate_and_glutamate_metabolism	cg18824193	0.2337	0.00103497	0.00866033
Alanine_aspartate_and_glutamate_metabolism	cg12761965	0.471062	3.76329e-11	7.1094e-07
Alanine_aspartate_and_glutamate_metabolism	cg27550511	0.160254	0.024514	0.0768489
Alanine_aspartate_and_glutamate_metabolism	cg04041283	0.301587	2.29675e-05	0.000701652
Alanine_aspartate_and_glutamate_metabolism	cg18770029	0.103297	0.147016	0.272185
Alanine_aspartate_and_glutamate_metabolism	cg09251508	0.203907	0.00420187	0.0225858
Alanine_aspartate_and_glutamate_metabolism	cg05939149	0.155067	0.0294848	0.0873825
Alanine_aspartate_and_glutamate_metabolism	cg22927510	-0.0974597	0.171346	0.303111
Alanine_aspartate_and_glutamate_metabolism	cg26787199	0.236142	0.00091602	0.00795402
Alanine_aspartate_and_glutamate_metabolism	cg00442112	0.255012	0.000349029	0.00417087
Alanine_aspartate_and_glutamate_metabolism	cg06094642	-0.102833	0.148932	0.274734
Alanine_aspartate_and_glutamate_metabolism	cg20443635	0.0998779	0.160868	0.290037
Alanine_aspartate_and_glutamate_metabolism	cg01638369	0.178999	0.0119739	0.0465467
Alanine_aspartate_and_glutamate_metabolism	cg12093662	0.302919	2.12709e-05	0.000671424
Alanine_aspartate_and_glutamate_metabolism	cg08567517	-0.0437118	0.539441	0.672108
Alanine_aspartate_and_glutamate_metabolism	cg07368661	-0.0952497	0.181213	0.315772
Alanine_aspartate_and_glutamate_metabolism	cg05336982	0.373382	1.59012e-07	3.4303e-05
Alanine_aspartate_and_glutamate_metabolism	cg13361910	0.120879	0.089699	0.191699
Alanine_aspartate_and_glutamate_metabolism	cg20477546	0.119414	0.0936563	0.197634
Alanine_aspartate_and_glutamate_metabolism	cg04231636	0.281074	7.94925e-05	0.00157124
Alanine_aspartate_and_glutamate_metabolism	cg03909356	0.242979	0.000646974	0.0062938
Alanine_aspartate_and_glutamate_metabolism	cg10292376	-0.194139	0.0064211	0.0302927
Alanine_aspartate_and_glutamate_metabolism	cg18003659	-0.0324786	0.64842	0.759781
Alanine_aspartate_and_glutamate_metabolism	cg06392241	-0.181929	0.0106477	0.0429154
Alanine_aspartate_and_glutamate_metabolism	cg14307605	0.154579	0.0300002	0.0884667
Alanine_aspartate_and_glutamate_metabolism	cg08697847	0.195116	0.0061593	0.029441
Alanine_aspartate_and_glutamate_metabolism	cg16097858	0.37094	1.91377e-07	3.82484e-05
Alanine_aspartate_and_glutamate_metabolism	cg16999370	-0.132894	0.0621807	0.148259
Alanine_aspartate_and_glutamate_metabolism	cg20073007	0.302076	2.22769e-05	0.000688991
Alanine_aspartate_and_glutamate_metabolism	cg21761639	0.271306	0.000139646	0.00227957
Alanine_aspartate_and_glutamate_metabolism	cg03536885	-0.0945055	0.184596	0.319371
Alanine_aspartate_and_glutamate_metabolism	cg02450981	-0.0285714	0.688342	0.789823
Alanine_aspartate_and_glutamate_metabolism	cg20817661	0.311844	1.19836e-05	0.000463503
Alanine_aspartate_and_glutamate_metabolism	cg05497345	0.177354	0.0128118	0.0489009
Alanine_aspartate_and_glutamate_metabolism	cg16774755	0.0979243	0.169215	0.300483
Alanine_aspartate_and_glutamate_metabolism	cg01792616	-0.112088	0.115587	0.229507
Alanine_aspartate_and_glutamate_metabolism	cg04064380	-0.0368742	0.604691	0.725556
Alanine_aspartate_and_glutamate_metabolism	cg24308336	0.228327	0.00134865	0.0103647
Alanine_aspartate_and_glutamate_metabolism	cg13374726	0.0915751	0.198584	0.336241
Alanine_aspartate_and_glutamate_metabolism	cg07846400	0.18779	0.00838081	0.0364146
Alanine_aspartate_and_glutamate_metabolism	cg13456470	-0.0622711	0.382006	0.531119
Alanine_aspartate_and_glutamate_metabolism	cg19388930	0.184371	0.00964412	0.0401125
Alanine_aspartate_and_glutamate_metabolism	cg06014958	-0.113553	0.110905	0.222882
Alanine_aspartate_and_glutamate_metabolism	cg04193160	-0.220513	0.00196338	0.0134008
Alanine_aspartate_and_glutamate_metabolism	cg18001780	0.131136	0.0656253	0.153681
Alanine_aspartate_and_glutamate_metabolism	cg17811545	0.217094	0.00230584	0.0149666
Alanine_aspartate_and_glutamate_metabolism	cg21815667	-0.0989011	0.165002	0.295248
Alanine_aspartate_and_glutamate_metabolism	cg13601957	0.0031746	0.964452	0.977012
Alanine_aspartate_and_glutamate_metabolism	cg19275890	0.158974	0.0256285	0.0791323
Alanine_aspartate_and_glutamate_metabolism	cg02329916	0.162882	0.0222164	0.0715634
Alanine_aspartate_and_glutamate_metabolism	cg14252661	0.103297	0.147016	0.272185
Alanine_aspartate_and_glutamate_metabolism	cg10096215	0.189255	0.00788628	0.034923
Alanine_aspartate_and_glutamate_metabolism	cg14039237	0.146764	0.0393619	0.107186
Alanine_aspartate_and_glutamate_metabolism	cg12718502	-0.125275	0.0786291	0.174671
Alanine_aspartate_and_glutamate_metabolism	cg23441248	0.261538	0.000240976	0.00325624
Alanine_aspartate_and_glutamate_metabolism	cg12279419	-0.0129426	0.85582	0.907776
Alanine_aspartate_and_glutamate_metabolism	cg21840041	-0.12674	0.0751962	0.169217
Alanine_aspartate_and_glutamate_metabolism	cg24457743	0.113065	0.112448	0.225085
Alanine_aspartate_and_glutamate_metabolism	cg18395355	-0.21221	0.00289043	0.0174505
Alanine_aspartate_and_glutamate_metabolism	cg15778433	0.14188	0.046391	0.120277
Alanine_aspartate_and_glutamate_metabolism	cg00354484	0.153114	0.0315934	0.0917865
Alanine_aspartate_and_glutamate_metabolism	cg02518245	0.443223	4.89956e-10	1.94375e-06
Alanine_aspartate_and_glutamate_metabolism	cg10363005	0.0998779	0.160868	0.290037
Alanine_aspartate_and_glutamate_metabolism	cg14993439	-0.12674	0.0751962	0.169217
Alanine_aspartate_and_glutamate_metabolism	cg17326555	-0.180242	0.011404	0.0451404
Alanine_aspartate_and_glutamate_metabolism	cg10253967	0.242491	0.000663435	0.00640665
Alanine_aspartate_and_glutamate_metabolism	cg17657737	0.268864	0.000160321	0.00249971
Alanine_aspartate_and_glutamate_metabolism	cg08187585	0.232723	0.00108644	0.00894884
Alanine_aspartate_and_glutamate_metabolism	cg10993442	-0.298168	2.84035e-05	0.000806601
Alanine_aspartate_and_glutamate_metabolism	cg10103373	0.193162	0.00669286	0.0311844
Alanine_aspartate_and_glutamate_metabolism	cg13388466	-0.210745	0.00309053	0.0182735
Alanine_aspartate_and_glutamate_metabolism	cg18262201	0.173626	0.0147896	0.0538563
Alanine_aspartate_and_glutamate_metabolism	cg06866553	0.195116	0.0061593	0.029441
Alanine_aspartate_and_glutamate_metabolism	cg11855741	0.176068	0.0134444	0.0504372
Alanine_aspartate_and_glutamate_metabolism	cg01966390	0.208791	0.00337698	0.0194266
Alanine_aspartate_and_glutamate_metabolism	cg25540871	0.157509	0.0270202	0.0821482
Alanine_aspartate_and_glutamate_metabolism	cg23463310	0.299145	2.67368e-05	0.000775254
Alanine_aspartate_and_glutamate_metabolism	cg13644626	-0.0334554	0.63859	0.752244
Alanine_aspartate_and_glutamate_metabolism	cg11089489	-0.0974359	0.171351	0.303111
Alanine_aspartate_and_glutamate_metabolism	cg25100871	0.308425	1.49184e-05	0.000531707
Alanine_aspartate_and_glutamate_metabolism	cg21587238	-0.2337	0.00103497	0.00866033
Alanine_aspartate_and_glutamate_metabolism	cg04849850	0.154579	0.0300002	0.0884667
Alanine_aspartate_and_glutamate_metabolism	cg22293458	0.190232	0.00757129	0.0339487
Alanine_aspartate_and_glutamate_metabolism	cg16678099	0.0446886	0.530416	0.664513
Alanine_aspartate_and_glutamate_metabolism	cg22871227	0.272772	0.000128475	0.00215813
Alanine_aspartate_and_glutamate_metabolism	cg02479986	0.252747	0.000387804	0.00447251
Alanine_aspartate_and_glutamate_metabolism	cg02001060	-0.00463981	0.948065	0.966778
Alanine_aspartate_and_glutamate_metabolism	cg04465784	-0.14823	0.0374382	0.10342
Alanine_aspartate_and_glutamate_metabolism	cg20148850	-0.0114774	0.871992	0.918491
Alanine_aspartate_and_glutamate_metabolism	cg07553761	-0.289168	4.92662e-05	0.00115657
Alanine_aspartate_and_glutamate_metabolism	cg07783477	-0.0119658	0.866595	0.914866
Alanine_aspartate_and_glutamate_metabolism	cg06119477	0.11453	0.107867	0.218501
Alanine_aspartate_and_glutamate_metabolism	cg03334072	0.19707	0.00566435	0.0277695
Alanine_aspartate_and_glutamate_metabolism	cg13466988	0.205861	0.00385215	0.0212682
Alanine_aspartate_and_glutamate_metabolism	cg22132508	-0.206838	0.00368741	0.0206256
Alanine_aspartate_and_glutamate_metabolism	cg12784386	-0.210256	0.00315999	0.0185531
Alanine_aspartate_and_glutamate_metabolism	cg08267038	0.236142	0.00091602	0.00795402
Alanine_aspartate_and_glutamate_metabolism	cg22499297	0.0774115	0.277144	0.424745
Alanine_aspartate_and_glutamate_metabolism	cg11418595	0.035409	0.61912	0.737056
Alanine_aspartate_and_glutamate_metabolism	cg17001034	0.141392	0.0471488	0.121682
Alanine_aspartate_and_glutamate_metabolism	cg27085869	-0.182684	0.0103369	0.0421715
Alanine_aspartate_and_glutamate_metabolism	cg24848973	-0.0964591	0.175685	0.308533
Alanine_aspartate_and_glutamate_metabolism	cg11599981	-0.1116	0.117182	0.231769
Alanine_aspartate_and_glutamate_metabolism	cg05837727	-0.003663	0.958988	0.973667
Alanine_aspartate_and_glutamate_metabolism	cg00097968	0.142857	0.0449063	0.117585
Alanine_aspartate_and_glutamate_metabolism	cg17210837	0.267888	0.000169371	0.00259063
Alanine_aspartate_and_glutamate_metabolism	cg26701390	-0.160928	0.0238696	0.0752435
Alanine_aspartate_and_glutamate_metabolism	cg16410413	0.230769	0.00119654	0.00955324
Alanine_aspartate_and_glutamate_metabolism	cg07856155	0.0940171	0.186875	0.322167
Alanine_aspartate_and_glutamate_metabolism	cg20476159	0.184371	0.00964412	0.0401125
Alanine_aspartate_and_glutamate_metabolism	cg25953788	0.300611	2.44101e-05	0.000730646
Alanine_aspartate_and_glutamate_metabolism	cg16592378	0.351404	8.0867e-07	8.77985e-05
Alanine_aspartate_and_glutamate_metabolism	cg15734436	0.149206	0.0362007	0.101035
Alanine_aspartate_and_glutamate_metabolism	cg17974012	0.0920635	0.1962	0.333409
Alanine_aspartate_and_glutamate_metabolism	cg10374813	0.145299	0.0413689	0.110974
Alanine_aspartate_and_glutamate_metabolism	cg17021907	0.213675	0.00270223	0.0166723
Alanine_aspartate_and_glutamate_metabolism	cg08269316	0.150672	0.0344099	0.0975204
Alanine_aspartate_and_glutamate_metabolism	cg14624731	0.183394	0.010035	0.0412175
Alanine_aspartate_and_glutamate_metabolism	cg00147286	-0.276258	0.000105576	0.00190108
Alanine_aspartate_and_glutamate_metabolism	cg05965700	-0.0632479	0.374584	0.523997
Alanine_aspartate_and_glutamate_metabolism	cg00327947	0.0871795	0.220994	0.362427
Alanine_aspartate_and_glutamate_metabolism	cg16297435	-0.230769	0.00119654	0.00955324
Alanine_aspartate_and_glutamate_metabolism	cg20654074	0.00805861	0.909925	0.943078
Alanine_aspartate_and_glutamate_metabolism	cg01997272	-0.045177	0.525932	0.660642
Alanine_aspartate_and_glutamate_metabolism	cg12265130	-0.157998	0.0265492	0.0811441
Alanine_aspartate_and_glutamate_metabolism	cg14855292	-0.0710623	0.318462	0.468191
Alanine_aspartate_and_glutamate_metabolism	cg06521145	-0.115995	0.103435	0.212047
Alanine_aspartate_and_glutamate_metabolism	cg20713492	0.257143	0.000306249	0.00382169
Alanine_aspartate_and_glutamate_metabolism	cg13428477	0.0442002	0.534919	0.66824
Alanine_aspartate_and_glutamate_metabolism	cg17165848	0.249817	0.000453005	0.00496152
Alanine_aspartate_and_glutamate_metabolism	cg14548527	0.132112	0.0636409	0.150352
Alanine_aspartate_and_glutamate_metabolism	cg05467597	-0.131136	0.0656253	0.153681
Alanine_aspartate_and_glutamate_metabolism	cg03222834	0.100855	0.156813	0.284957
Alanine_aspartate_and_glutamate_metabolism	cg19981409	0.134066	0.0598206	0.143942
Alanine_aspartate_and_glutamate_metabolism	cg10205753	-0.00854701	0.904492	0.939601
Alanine_aspartate_and_glutamate_metabolism	cg03600318	0.165324	0.0202906	0.067154
Alanine_aspartate_and_glutamate_metabolism	cg01329577	0.347497	1.06944e-06	0.000103682
Alanine_aspartate_and_glutamate_metabolism	cg03281981	-0.164835	0.0206637	0.0680227
Alanine_aspartate_and_glutamate_metabolism	cg13524037	0.13602	0.0561925	0.137738
Alanine_aspartate_and_glutamate_metabolism	cg24006721	-0.17851	0.0122086	0.0471547
Alanine_aspartate_and_glutamate_metabolism	cg18637459	0.234791	0.000985502	0.00836902
Alanine_aspartate_and_glutamate_metabolism	cg13445486	0.282051	7.50635e-05	0.0015111
Alanine_aspartate_and_glutamate_metabolism	cg23658834	-0.0632479	0.374584	0.523997
Alanine_aspartate_and_glutamate_metabolism	cg11901715	0.241514	0.000697533	0.00662783
Alanine_aspartate_and_glutamate_metabolism	cg07625383	0.170208	0.0168715	0.0590548
Alanine_aspartate_and_glutamate_metabolism	cg14957186	-0.0041514	0.953525	0.970184
Alanine_aspartate_and_glutamate_metabolism	cg13948824	0.272772	0.000128475	0.00215813
Alanine_aspartate_and_glutamate_metabolism	cg08708790	0.0783883	0.271127	0.418345
Alanine_aspartate_and_glutamate_metabolism	cg02527112	-0.00708181	0.920805	0.949907
Alanine_aspartate_and_glutamate_metabolism	cg16458596	-0.0437118	0.539441	0.672108
Alanine_aspartate_and_glutamate_metabolism	cg11145399	-0.268864	0.000160321	0.00249971
Alanine_aspartate_and_glutamate_metabolism	cg00055292	0.111111	0.118794	0.234009
Alanine_aspartate_and_glutamate_metabolism	cg21246665	0.261538	0.000240976	0.00325624
Alanine_aspartate_and_glutamate_metabolism	cg23824762	0.316239	9.01287e-06	0.000385841
Alanine_aspartate_and_glutamate_metabolism	cg08852765	-0.0544567	0.444568	0.589491
Alanine_aspartate_and_glutamate_metabolism	cg08716584	0.185836	0.00908326	0.038488
Alanine_aspartate_and_glutamate_metabolism	cg20645058	0.0676435	0.342302	0.49256
Alanine_aspartate_and_glutamate_metabolism	cg11324538	0.17851	0.0122086	0.0471547
Alanine_aspartate_and_glutamate_metabolism	cg23705098	0.16044	0.0242992	0.0761987
Alanine_aspartate_and_glutamate_metabolism	cg24784036	-0.114042	0.109378	0.220688
Alanine_aspartate_and_glutamate_metabolism	cg05395210	0.225885	0.00151843	0.0112386
Alanine_aspartate_and_glutamate_metabolism	cg00321901	0.265934	0.000188933	0.00278172
Alanine_aspartate_and_glutamate_metabolism	cg20025238	0.176068	0.0134444	0.0504372
Alanine_aspartate_and_glutamate_metabolism	cg08194011	0.252747	0.000387804	0.00447251
Alanine_aspartate_and_glutamate_metabolism	cg22137772	0.356777	5.48032e-07	6.95284e-05
Alanine_aspartate_and_glutamate_metabolism	cg25722983	0.226862	0.00144828	0.0108854
Alanine_aspartate_and_glutamate_metabolism	cg24474037	0.0339438	0.633698	0.748466
Alanine_aspartate_and_glutamate_metabolism	cg16893868	0.182418	0.0104399	0.0423566
Alanine_aspartate_and_glutamate_metabolism	cg25731807	-0.133089	0.0617063	0.147163
Alanine_aspartate_and_glutamate_metabolism	cg24342283	0.221001	0.00191846	0.0131928
Alanine_aspartate_and_glutamate_metabolism	cg14525310	0.213675	0.00270223	0.0166723
Alanine_aspartate_and_glutamate_metabolism	cg09063683	0.321612	6.3312e-06	0.000310548
Alanine_aspartate_and_glutamate_metabolism	cg08492912	-0.140904	0.0479169	0.123087
Alanine_aspartate_and_glutamate_metabolism	cg00852964	0.150672	0.0344099	0.0975204
Alanine_aspartate_and_glutamate_metabolism	cg19120389	0.225397	0.00155466	0.0114203
Alanine_aspartate_and_glutamate_metabolism	cg01694451	-0.168254	0.0181732	0.0622173
Alanine_aspartate_and_glutamate_metabolism	cg14574951	0.180464	0.0112935	0.0447192
Alanine_aspartate_and_glutamate_metabolism	cg24129626	0.293284	3.83274e-05	0.000978522
Alanine_aspartate_and_glutamate_metabolism	cg14214856	0.19707	0.00566435	0.0277695
Alanine_aspartate_and_glutamate_metabolism	cg21833837	-0.0954823	0.180099	0.313925
Alanine_aspartate_and_glutamate_metabolism	cg17972655	0.274237	0.00011815	0.00204549
Alanine_aspartate_and_glutamate_metabolism	cg12757570	-0.131624	0.0646268	0.152006
Alanine_aspartate_and_glutamate_metabolism	cg00265826	0.0901099	0.205862	0.344939
Alanine_aspartate_and_glutamate_metabolism	cg03859162	-0.0742459	0.297321	0.446751
Alanine_aspartate_and_glutamate_metabolism	cg01378159	0.447619	3.29977e-10	1.72248e-06
Alanine_aspartate_and_glutamate_metabolism	cg01058569	0.248138	0.000495587	0.0052869
Alanine_aspartate_and_glutamate_metabolism	cg08651573	0.290354	4.57779e-05	0.00109688
Alanine_aspartate_and_glutamate_metabolism	cg25388882	0.298657	2.75582e-05	0.000790404
Alanine_aspartate_and_glutamate_metabolism	cg04125273	0.122344	0.0858774	0.185947
Alanine_aspartate_and_glutamate_metabolism	cg11150683	0.0676435	0.342302	0.49256
Alanine_aspartate_and_glutamate_metabolism	cg07830160	0.345543	1.2285e-06	0.000112635
Alanine_aspartate_and_glutamate_metabolism	cg20294319	0.234676	0.000985773	0.00836902
Alanine_aspartate_and_glutamate_metabolism	cg08097417	-0.107692	0.130569	0.250196
Alanine_aspartate_and_glutamate_metabolism	cg06847558	-0.22442	0.00162953	0.0117895
Alanine_aspartate_and_glutamate_metabolism	cg01401015	-0.106716	0.134095	0.254942
Alanine_aspartate_and_glutamate_metabolism	cg04025761	0.14188	0.046391	0.120277
Alanine_aspartate_and_glutamate_metabolism	cg00263368	0.223932	0.00166819	0.0119801
Alanine_aspartate_and_glutamate_metabolism	cg03502601	0.321123	6.53925e-06	0.000316836
Alanine_aspartate_and_glutamate_metabolism	cg21117978	0.213187	0.00276368	0.0169303
Alanine_aspartate_and_glutamate_metabolism	cg10541466	0.0652015	0.360011	0.5098
Alanine_aspartate_and_glutamate_metabolism	cg05106502	0.250794	0.000430213	0.004793
Alanine_aspartate_and_glutamate_metabolism	cg12615205	0.256166	0.000322847	0.00395919
Alanine_aspartate_and_glutamate_metabolism	cg07727594	0.0700855	0.32516	0.475085
Alanine_aspartate_and_glutamate_metabolism	cg03618016	0.24884	0.000476921	0.00513499
Alanine_aspartate_and_glutamate_metabolism	cg26975848	0.229304	0.00128578	0.0100365
Alanine_aspartate_and_glutamate_metabolism	cg27064238	-0.147253	0.0387116	0.105906
Alanine_aspartate_and_glutamate_metabolism	cg07427642	0.205861	0.00385215	0.0212682
Alanine_aspartate_and_glutamate_metabolism	cg02711163	0.232234	0.00111305	0.00909607
Alanine_aspartate_and_glutamate_metabolism	cg02998620	-0.242002	0.000680285	0.00651482
Alanine_aspartate_and_glutamate_metabolism	cg10943191	-0.00928074	0.896349	0.935355
Alanine_aspartate_and_glutamate_metabolism	cg12930882	0.145299	0.0413689	0.110974
Alanine_aspartate_and_glutamate_metabolism	cg18144404	0.133578	0.0607574	0.145532
Alanine_aspartate_and_glutamate_metabolism	cg23434074	0.133578	0.0607574	0.145532
Alanine_aspartate_and_glutamate_metabolism	cg07716131	0.178022	0.0124474	0.0477996
Alanine_aspartate_and_glutamate_metabolism	cg03776662	-0.115018	0.106374	0.216315
Alanine_aspartate_and_glutamate_metabolism	cg23465465	0.0832723	0.242389	0.386812
Alanine_aspartate_and_glutamate_metabolism	cg11769400	0.045177	0.525932	0.660642
Alanine_aspartate_and_glutamate_metabolism	cg09771468	-0.030525	0.668264	0.77481
Alanine_aspartate_and_glutamate_metabolism	cg16224104	0.202442	0.00448279	0.0236123
Alanine_aspartate_and_glutamate_metabolism	cg05366139	0.174646	0.0142368	0.0524682
Alanine_aspartate_and_glutamate_metabolism	cg23934072	-0.0349206	0.623963	0.740839
Alanine_aspartate_and_glutamate_metabolism	cg00215587	0.124069	0.0815845	0.179628
Alanine_aspartate_and_glutamate_metabolism	cg10851739	0.337729	2.12371e-06	0.000157716
Alanine_aspartate_and_glutamate_metabolism	cg06341590	0.00610501	0.9317	0.956673
Alanine_aspartate_and_glutamate_metabolism	cg14844953	0.179487	0.0117432	0.0459085
Alanine_aspartate_and_glutamate_metabolism	cg12169889	0.18486	0.00945383	0.0395525
Alanine_aspartate_and_glutamate_metabolism	cg18187658	-0.00854701	0.904492	0.939601
Alanine_aspartate_and_glutamate_metabolism	cg14438453	-0.023199	0.744663	0.831219
Alanine_aspartate_and_glutamate_metabolism	cg08411068	-0.171184	0.0162519	0.0575506
Alanine_aspartate_and_glutamate_metabolism	cg23884241	-0.0681319	0.338828	0.489052
Alanine_aspartate_and_glutamate_metabolism	cg01021552	0.224908	0.00159169	0.0116042
Alanine_aspartate_and_glutamate_metabolism	cg23633330	0.235653	0.000938746	0.00809044
Alanine_aspartate_and_glutamate_metabolism	cg20096204	-0.134554	0.0588958	0.142367
Alanine_aspartate_and_glutamate_metabolism	cg16512640	0.195116	0.0061593	0.029441
Alanine_aspartate_and_glutamate_metabolism	cg04444465	-0.106716	0.134095	0.254942
Alanine_aspartate_and_glutamate_metabolism	cg23323203	-0.0339438	0.633698	0.748466
Alanine_aspartate_and_glutamate_metabolism	cg06458238	-0.181441	0.0108593	0.043512
Alanine_aspartate_and_glutamate_metabolism	cg03181248	-0.103115	0.147962	0.273886
Alanine_aspartate_and_glutamate_metabolism	cg09835408	-0.205861	0.00385215	0.0212682
Alanine_aspartate_and_glutamate_metabolism	cg10715529	0.0808303	0.256479	0.402545
Alanine_aspartate_and_glutamate_metabolism	cg15858970	0.0798535	0.262271	0.40879
Alanine_aspartate_and_glutamate_metabolism	cg16437385	0.0808303	0.256479	0.402545
Alanine_aspartate_and_glutamate_metabolism	cg07325001	-0.0473806	0.505996	0.64451
Alanine_aspartate_and_glutamate_metabolism	cg17217879	0.178999	0.0119739	0.0465467
Alanine_aspartate_and_glutamate_metabolism	cg24872117	0.147253	0.0387116	0.105906
Alanine_aspartate_and_glutamate_metabolism	cg27490404	-0.210256	0.00315999	0.0185531
Alanine_aspartate_and_glutamate_metabolism	cg22697365	0.212698	0.00282641	0.0171869
Alanine_aspartate_and_glutamate_metabolism	cg08267250	0.377289	1.17941e-07	2.8936e-05
Alanine_aspartate_and_glutamate_metabolism	cg02131230	0.0925519	0.193838	0.330582
Alanine_aspartate_and_glutamate_metabolism	cg12552771	-0.14462	0.0424008	0.11317
Alanine_aspartate_and_glutamate_metabolism	cg20935293	0.0949939	0.182337	0.316642
Alanine_aspartate_and_glutamate_metabolism	cg19210302	-0.0479277	0.501592	0.640781
Alanine_aspartate_and_glutamate_metabolism	cg11567288	-0.186325	0.00890289	0.0379486
Alanine_aspartate_and_glutamate_metabolism	cg13910681	-0.137973	0.0527495	0.131717
Alanine_aspartate_and_glutamate_metabolism	cg10037913	0.110623	0.120423	0.236259
Alanine_aspartate_and_glutamate_metabolism	cg13518232	0.0984127	0.167098	0.297831
Alanine_aspartate_and_glutamate_metabolism	cg04829509	0.252259	0.000398024	0.00455094
Alanine_aspartate_and_glutamate_metabolism	cg25950325	-0.227894	0.00138095	0.0105348
Alanine_aspartate_and_glutamate_metabolism	cg01618151	0.30989	1.35853e-05	0.000501913
Alanine_aspartate_and_glutamate_metabolism	cg02246928	0.340659	1.73197e-06	0.000137891
Alanine_aspartate_and_glutamate_metabolism	cg13470155	0.162393	0.0226201	0.0724666
Alanine_aspartate_and_glutamate_metabolism	cg17104151	0.198535	0.005317	0.0265863
Alanine_aspartate_and_glutamate_metabolism	cg13630871	0.0788767	0.268152	0.415158
Alanine_aspartate_and_glutamate_metabolism	cg01150351	0.250305	0.000441472	0.00487396
Alanine_aspartate_and_glutamate_metabolism	cg12769118	0.257631	0.000298254	0.00375426
Alanine_aspartate_and_glutamate_metabolism	cg14459130	-0.0471422	0.508188	0.64562
Alanine_aspartate_and_glutamate_metabolism	cg17633170	0.235165	0.000961994	0.00822895
Alanine_aspartate_and_glutamate_metabolism	cg23679992	0.299634	2.59388e-05	0.000759946
Alanine_aspartate_and_glutamate_metabolism	cg24382070	-0.0383394	0.590414	0.714208
Alanine_aspartate_and_glutamate_metabolism	cg00453202	0.407082	1.09765e-08	8.31027e-06
Alanine_aspartate_and_glutamate_metabolism	cg09425481	0.225397	0.00155466	0.0114203
Alanine_aspartate_and_glutamate_metabolism	cg00007221	-0.170208	0.0168715	0.0590548
Alanine_aspartate_and_glutamate_metabolism	cg10818986	0.171673	0.0159497	0.0567885
Alanine_aspartate_and_glutamate_metabolism	cg22075146	0.0808303	0.256479	0.402545
Alanine_aspartate_and_glutamate_metabolism	cg10914667	0.226374	0.00148297	0.0110575
Alanine_aspartate_and_glutamate_metabolism	cg26788216	0.132112	0.0636409	0.150352
Alanine_aspartate_and_glutamate_metabolism	cg06629644	0.23956	0.000770665	0.00708663
Alanine_aspartate_and_glutamate_metabolism	cg16121136	0.289866	4.7146e-05	0.00111811
Alanine_aspartate_and_glutamate_metabolism	cg10029186	-0.112115	0.115583	0.229507
Alanine_aspartate_and_glutamate_metabolism	cg04741094	0.30696	1.63757e-05	0.000566051
Alanine_aspartate_and_glutamate_metabolism	cg07643096	-0.0656899	0.356424	0.506394
Alanine_aspartate_and_glutamate_metabolism	cg02201914	0.0564378	0.428392	0.57471
Alanine_aspartate_and_glutamate_metabolism	cg03064100	0.0236874	0.739481	0.827364
Alanine_aspartate_and_glutamate_metabolism	cg05252264	0.0495727	0.486469	0.626829
Alanine_aspartate_and_glutamate_metabolism	cg13873263	0.211722	0.00295578	0.0177183
Alanine_aspartate_and_glutamate_metabolism	cg15022671	0.0905983	0.203414	0.342053
Alanine_aspartate_and_glutamate_metabolism	cg04021562	0.26398	0.000210602	0.00298532
Alanine_aspartate_and_glutamate_metabolism	cg21309845	-0.0319902	0.653358	0.76353
Alanine_aspartate_and_glutamate_metabolism	cg26359109	-0.102808	0.148937	0.274734
Alanine_aspartate_and_glutamate_metabolism	cg03775901	0.0246642	0.729152	0.819896
Alanine_aspartate_and_glutamate_metabolism	cg04452362	0.265446	0.000194144	0.00283228
Alanine_aspartate_and_glutamate_metabolism	cg23320056	0.443223	4.89956e-10	1.94375e-06
Alanine_aspartate_and_glutamate_metabolism	cg13851904	-0.189255	0.00788628	0.034923
Alanine_aspartate_and_glutamate_metabolism	cg11614585	0.203907	0.00420187	0.0225858
Alanine_aspartate_and_glutamate_metabolism	cg20954219	0.204884	0.00402356	0.0219066
Alanine_aspartate_and_glutamate_metabolism	cg09316544	0.109646	0.123734	0.240841
Alanine_aspartate_and_glutamate_metabolism	cg07813065	-0.287912	5.30162e-05	0.00120669
Alanine_aspartate_and_glutamate_metabolism	cg25369757	-0.165324	0.0202906	0.067154
Alanine_aspartate_and_glutamate_metabolism	cg09825979	-0.294261	3.61109e-05	0.00094299
Alanine_aspartate_and_glutamate_metabolism	cg05657111	0.196581	0.0057846	0.0281849
Alanine_aspartate_and_glutamate_metabolism	cg07512997	0.203907	0.00420187	0.0225858
Alanine_aspartate_and_glutamate_metabolism	cg11143092	0.0510379	0.473679	0.615479
Alanine_aspartate_and_glutamate_metabolism	cg25060339	0.198046	0.00543058	0.0269744
Alanine_aspartate_and_glutamate_metabolism	cg07554474	0.218071	0.00220279	0.0145008
Alanine_aspartate_and_glutamate_metabolism	cg21253392	0.032967	0.643497	0.756044
Alanine_aspartate_and_glutamate_metabolism	cg01818776	0.202442	0.00448279	0.0236123
Alanine_aspartate_and_glutamate_metabolism	cg26732252	0.298168	2.84035e-05	0.000806601
Alanine_aspartate_and_glutamate_metabolism	cg00583535	0.160215	0.0245156	0.0768489
Alanine_aspartate_and_glutamate_metabolism	cg21271015	0.260838	0.00025084	0.00336045
Alanine_aspartate_and_glutamate_metabolism	cg11844856	0.10232	0.150877	0.277288
Alanine_aspartate_and_glutamate_metabolism	cg11214140	-0.11723	0.0998516	0.207179
Alanine_aspartate_and_glutamate_metabolism	cg04521510	-0.176643	0.0131866	0.0497751
Alanine_aspartate_and_glutamate_metabolism	cg18551877	0.180464	0.0112935	0.0447192
Alanine_aspartate_and_glutamate_metabolism	cg07957661	0.207814	0.00352909	0.0200209
Alanine_aspartate_and_glutamate_metabolism	cg02153041	0.2884	5.14869e-05	0.00118445
Alanine_aspartate_and_glutamate_metabolism	cg13615963	0.192186	0.00697493	0.0320934
Alanine_aspartate_and_glutamate_metabolism	cg11855555	0.305006	1.85309e-05	0.000612938
Alanine_aspartate_and_glutamate_metabolism	cg08918013	0.0442002	0.534919	0.66824
Alanine_aspartate_and_glutamate_metabolism	cg23262134	-0.110623	0.120423	0.236259
Alanine_aspartate_and_glutamate_metabolism	cg10167235	0.189255	0.00788628	0.034923
Alanine_aspartate_and_glutamate_metabolism	cg08428486	0.1116	0.117182	0.231769
Alanine_aspartate_and_glutamate_metabolism	cg10616319	0.000732601	0.991794	0.993991
Alanine_aspartate_and_glutamate_metabolism	cg07563050	0.236142	0.00091602	0.00795402
Alanine_aspartate_and_glutamate_metabolism	cg07703756	0.177534	0.0126903	0.0484558
Alanine_aspartate_and_glutamate_metabolism	cg07431522	0.221978	0.00183144	0.012778
Alanine_aspartate_and_glutamate_metabolism	cg10929628	0.195604	0.00603204	0.0290265
Alanine_aspartate_and_glutamate_metabolism	cg23277693	0.123321	0.0834036	0.182114
Alanine_aspartate_and_glutamate_metabolism	cg00699898	0.302564	2.16061e-05	0.000675141
Alanine_aspartate_and_glutamate_metabolism	cg19735698	0.26105	0.000247524	0.0033175
Alanine_aspartate_and_glutamate_metabolism	cg15241471	0.183883	0.00983782	0.0406565
Alanine_aspartate_and_glutamate_metabolism	cg05510337	0.223932	0.00166819	0.0119801
Alanine_aspartate_and_glutamate_metabolism	cg26363579	0.246398	0.000541959	0.0055962
Alanine_aspartate_and_glutamate_metabolism	cg04025127	-0.148718	0.0368151	0.102239
Alanine_aspartate_and_glutamate_metabolism	cg01707361	0.00659341	0.926251	0.953303
Alanine_aspartate_and_glutamate_metabolism	cg13705169	0.100366	0.158831	0.2875
Alanine_aspartate_and_glutamate_metabolism	cg00585116	0.188278	0.00821297	0.0359036
Alanine_aspartate_and_glutamate_metabolism	cg23261343	0.329915	3.62892e-06	0.000218827
Alanine_aspartate_and_glutamate_metabolism	cg07589342	0.301099	2.36783e-05	0.000716308
Alanine_aspartate_and_glutamate_metabolism	cg10668614	0.129182	0.0697473	0.160445
Alanine_aspartate_and_glutamate_metabolism	cg06871213	0.292308	4.06727e-05	0.00101597
Alanine_aspartate_and_glutamate_metabolism	cg05865615	0.140415	0.0486955	0.124493
Alanine_aspartate_and_glutamate_metabolism	cg05507607	0.0495727	0.486469	0.626829
Alanine_aspartate_and_glutamate_metabolism	cg26354439	-0.134066	0.0598206	0.143942
Alanine_aspartate_and_glutamate_metabolism	cg07172334	0.180464	0.0112935	0.0447192
Alanine_aspartate_and_glutamate_metabolism	cg22812955	-0.115018	0.106374	0.216315
Alanine_aspartate_and_glutamate_metabolism	cg09930033	-0.158974	0.0256285	0.0791323
Alanine_aspartate_and_glutamate_metabolism	cg13417862	0.254701	0.000349328	0.00417087
Alanine_aspartate_and_glutamate_metabolism	cg27639457	-0.0581552	0.414527	0.562521
Alanine_aspartate_and_glutamate_metabolism	cg13638983	0.206838	0.00368741	0.0206256
Alanine_aspartate_and_glutamate_metabolism	cg09361094	0.253236	0.00037783	0.00439633
Alanine_aspartate_and_glutamate_metabolism	cg04250451	-0.2337	0.00103497	0.00866033
Alanine_aspartate_and_glutamate_metabolism	cg24735210	0.00854701	0.904492	0.939601
Alanine_aspartate_and_glutamate_metabolism	cg00421624	0.267399	0.000174075	0.00263886
Alanine_aspartate_and_glutamate_metabolism	cg15985157	0.253236	0.00037783	0.00439633
Alanine_aspartate_and_glutamate_metabolism	cg19257402	0.265934	0.000188933	0.00278172
Alanine_aspartate_and_glutamate_metabolism	cg06556702	-0.030773	0.665768	0.773809
Alanine_aspartate_and_glutamate_metabolism	cg07085632	0.193651	0.00655571	0.0307414
Alanine_aspartate_and_glutamate_metabolism	cg21402832	0.125763	0.0774709	0.172848
Alanine_aspartate_and_glutamate_metabolism	cg24342146	0.275214	0.000111707	0.00197224
Alanine_aspartate_and_glutamate_metabolism	cg01439736	0.0153846	0.829003	0.889857
Alanine_aspartate_and_glutamate_metabolism	cg15415194	0.133089	0.0617063	0.147163
Alanine_aspartate_and_glutamate_metabolism	cg07243147	0.347985	1.03288e-06	0.000101553
Alanine_aspartate_and_glutamate_metabolism	cg27511824	0.25812	0.000290454	0.00368897
Alanine_aspartate_and_glutamate_metabolism	cg00968538	0.34359	1.41019e-06	0.000121858
Alanine_aspartate_and_glutamate_metabolism	cg12030835	-0.221761	0.00185274	0.0129213
Alanine_aspartate_and_glutamate_metabolism	cg23978183	0.0930403	0.191496	0.327796
Alanine_aspartate_and_glutamate_metabolism	cg19727124	0.225885	0.00151843	0.0112386
Alanine_aspartate_and_glutamate_metabolism	cg21869956	0.13895	0.0510953	0.128772
Alanine_aspartate_and_glutamate_metabolism	cg00533202	0.0398046	0.576294	0.702641
Alanine_aspartate_and_glutamate_metabolism	cg18192906	0.200977	0.00478061	0.0246794
Alanine_aspartate_and_glutamate_metabolism	cg20564283	0.147741	0.0380704	0.104646
Alanine_aspartate_and_glutamate_metabolism	cg27429195	0.23956	0.000770665	0.00708663
Alanine_aspartate_and_glutamate_metabolism	cg06181069	0.232723	0.00108644	0.00894884
Alanine_aspartate_and_glutamate_metabolism	cg21847347	0.248352	0.000489315	0.0052235
Alanine_aspartate_and_glutamate_metabolism	cg19952821	0.266422	0.000183852	0.0027336
Alanine_aspartate_and_glutamate_metabolism	cg17854416	0.0598291	0.400951	0.549026
Alanine_aspartate_and_glutamate_metabolism	cg16810293	0.360684	4.11548e-07	5.91342e-05
Alanine_aspartate_and_glutamate_metabolism	cg20070090	0.115507	0.104896	0.214197
Alanine_aspartate_and_glutamate_metabolism	cg22094071	-0.0974359	0.171351	0.303111
Alanine_aspartate_and_glutamate_metabolism	cg09186031	0.137485	0.0535933	0.133192
Alanine_aspartate_and_glutamate_metabolism	cg07805542	0.347784	1.05086e-06	0.000103217
Alanine_aspartate_and_glutamate_metabolism	cg13890649	-0.0295482	0.678274	0.782383
Alanine_aspartate_and_glutamate_metabolism	cg08922729	0.210745	0.00309053	0.0182735
Alanine_aspartate_and_glutamate_metabolism	cg25503149	0.249328	0.00046482	0.00504772
Alanine_aspartate_and_glutamate_metabolism	cg25554917	-0.0520147	0.465256	0.607998
Alanine_aspartate_and_glutamate_metabolism	cg20810345	0.144811	0.0420569	0.112284
Alanine_aspartate_and_glutamate_metabolism	cg07363676	0.0495727	0.486469	0.626829
Alanine_aspartate_and_glutamate_metabolism	cg01805574	-0.0772144	0.278648	0.426952
Alanine_aspartate_and_glutamate_metabolism	cg14192130	0.173138	0.0150724	0.0545716
Alanine_aspartate_and_glutamate_metabolism	cg06632098	0.181929	0.0106477	0.0429154
Alanine_aspartate_and_glutamate_metabolism	cg04966972	0.145299	0.0413689	0.110974
Alanine_aspartate_and_glutamate_metabolism	cg26128464	0.0031746	0.964452	0.977012
Alanine_aspartate_and_glutamate_metabolism	cg08072716	-0.212698	0.00282641	0.0171869
Alanine_aspartate_and_glutamate_metabolism	cg22027725	0.228327	0.00134865	0.0103647
Alanine_aspartate_and_glutamate_metabolism	cg04004513	0.149206	0.0362007	0.101035
Alanine_aspartate_and_glutamate_metabolism	cg26789888	0.0471306	0.508193	0.64562
Alanine_aspartate_and_glutamate_metabolism	cg19756790	-0.0315018	0.658312	0.767312
Alanine_aspartate_and_glutamate_metabolism	cg23502298	0.287912	5.30162e-05	0.00120669
Alanine_aspartate_and_glutamate_metabolism	cg24390590	0.121856	0.0871364	0.187776
Alanine_aspartate_and_glutamate_metabolism	cg07719512	0.24884	0.000476921	0.00513499
Alanine_aspartate_and_glutamate_metabolism	cg16867657	-0.157509	0.0270202	0.0821482
Alanine_aspartate_and_glutamate_metabolism	cg21093807	-0.110134	0.12207	0.238516
Alanine_aspartate_and_glutamate_metabolism	cg01858698	0.115018	0.106374	0.216315
Alanine_aspartate_and_glutamate_metabolism	cg04857672	0.255189	0.000340283	0.00409852
Alanine_aspartate_and_glutamate_metabolism	cg03986909	0.192186	0.00697493	0.0320934
Alanine_aspartate_and_glutamate_metabolism	cg16708938	0.310379	1.31667e-05	0.000492319
Alanine_aspartate_and_glutamate_metabolism	cg01396065	-0.247375	0.00051501	0.00540702
Alanine_aspartate_and_glutamate_metabolism	cg27111444	0.115507	0.104896	0.214197
Alanine_aspartate_and_glutamate_metabolism	cg17985300	0.20928	0.00330319	0.0191411
Alanine_aspartate_and_glutamate_metabolism	cg06436854	0.285261	6.22201e-05	0.00134444
Alanine_aspartate_and_glutamate_metabolism	cg24527098	-0.224908	0.00159169	0.0116042
Alanine_aspartate_and_glutamate_metabolism	cg22304662	-0.181441	0.0108593	0.043512
Alanine_aspartate_and_glutamate_metabolism	cg03030267	0.292796	3.94835e-05	0.000997637
Alanine_aspartate_and_glutamate_metabolism	cg03024537	-0.15409	0.0305234	0.0895569
Alanine_aspartate_and_glutamate_metabolism	cg25599521	0.143834	0.0434619	0.114906
Alanine_aspartate_and_glutamate_metabolism	cg05305434	0.289377	4.85529e-05	0.0011407
Alanine_aspartate_and_glutamate_metabolism	cg05941778	-0.010989	0.877396	0.922082
Alanine_aspartate_and_glutamate_metabolism	cg17787134	-0.0821215	0.249343	0.395204
Alanine_aspartate_and_glutamate_metabolism	cg06242719	0.0735043	0.302116	0.451218
Alanine_aspartate_and_glutamate_metabolism	cg01295999	0.0989011	0.165002	0.295248
Alanine_aspartate_and_glutamate_metabolism	cg26338867	0.108181	0.128833	0.24784
Alanine_aspartate_and_glutamate_metabolism	cg06834698	0.284493	6.49896e-05	0.00137633
Alanine_aspartate_and_glutamate_metabolism	cg04970637	0.241514	0.000697533	0.00662783
Alanine_aspartate_and_glutamate_metabolism	cg03424345	0.155067	0.0294848	0.0873825
Alanine_aspartate_and_glutamate_metabolism	cg13236257	0.201465	0.00467941	0.0243132
Alanine_aspartate_and_glutamate_metabolism	cg22844586	0.0744811	0.295737	0.444493
Alanine_aspartate_and_glutamate_metabolism	cg20426994	-0.1397	0.0498819	0.126857
Alanine_aspartate_and_glutamate_metabolism	cg03565081	0.124298	0.0809878	0.17837
Alanine_aspartate_and_glutamate_metabolism	cg25161129	0.146764	0.0393619	0.107186
Alanine_aspartate_and_glutamate_metabolism	cg04840828	0.127228	0.0740794	0.167431
Alanine_aspartate_and_glutamate_metabolism	cg08588156	0.0725275	0.308586	0.458031
Alanine_aspartate_and_glutamate_metabolism	cg22747507	0.0568987	0.424416	0.570924
Alanine_aspartate_and_glutamate_metabolism	cg12787209	0.25177	0.000408495	0.00462825
Alanine_aspartate_and_glutamate_metabolism	cg25793931	0.150183	0.0349982	0.0986865
Alanine_aspartate_and_glutamate_metabolism	cg10785666	-0.024423	0.731728	0.822655
Alanine_aspartate_and_glutamate_metabolism	cg12882697	-0.159726	0.0249553	0.0778298
Alanine_aspartate_and_glutamate_metabolism	cg12009872	0.398779	2.16407e-08	1.14166e-05
Alanine_aspartate_and_glutamate_metabolism	cg01910638	0.0588523	0.408685	0.556347
Alanine_aspartate_and_glutamate_metabolism	cg09570655	0.180464	0.0112935	0.0447192
Alanine_aspartate_and_glutamate_metabolism	cg21603744	0.2337	0.00103497	0.00866033
Alanine_aspartate_and_glutamate_metabolism	cg18797823	-0.0339438	0.633698	0.748466
Alanine_aspartate_and_glutamate_metabolism	cg08610982	0.243956	0.000615185	0.00608953
Alanine_aspartate_and_glutamate_metabolism	cg22005336	0.204884	0.00402356	0.0219066
Alanine_aspartate_and_glutamate_metabolism	cg03583495	0.0534799	0.45278	0.596866
Alanine_aspartate_and_glutamate_metabolism	cg26675200	0.127717	0.0729763	0.165637
Alanine_aspartate_and_glutamate_metabolism	cg13470462	0.0271062	0.703547	0.801208
Alanine_aspartate_and_glutamate_metabolism	cg02097203	0.160743	0.0240805	0.0758906
Alanine_aspartate_and_glutamate_metabolism	cg14483935	0.177045	0.0129374	0.0490865
Alanine_aspartate_and_glutamate_metabolism	cg13600632	0.142857	0.0449063	0.117585
Alanine_aspartate_and_glutamate_metabolism	cg25479708	0.237118	0.00087209	0.00769758
Alanine_aspartate_and_glutamate_metabolism	cg25353896	0.289866	4.7146e-05	0.00111811
Alanine_aspartate_and_glutamate_metabolism	cg16602097	0.2884	5.14869e-05	0.00118445
Alanine_aspartate_and_glutamate_metabolism	cg05897638	-0.140415	0.0486955	0.124493
Alanine_aspartate_and_glutamate_metabolism	cg15837280	-0.113553	0.110905	0.222882
Alanine_aspartate_and_glutamate_metabolism	cg03987648	0.150672	0.0344099	0.0975204
Alanine_aspartate_and_glutamate_metabolism	cg25366404	0.102808	0.148937	0.274734
Alanine_aspartate_and_glutamate_metabolism	cg25446061	-0.00854701	0.904492	0.939601
Alanine_aspartate_and_glutamate_metabolism	cg14484844	0.333333	2.87474e-06	0.000190427
Alanine_aspartate_and_glutamate_metabolism	cg09424759	-0.19072	0.00741806	0.0334777
Alanine_aspartate_and_glutamate_metabolism	cg17925829	0.109646	0.123734	0.240841
Alanine_aspartate_and_glutamate_metabolism	cg02285386	-0.343101	1.4595e-06	0.000124465
Alanine_aspartate_and_glutamate_metabolism	cg16706240	-0.0114774	0.871992	0.918491
Alanine_aspartate_and_glutamate_metabolism	cg11293800	0.177534	0.0126903	0.0484558
Alanine_aspartate_and_glutamate_metabolism	cg22852840	0.182418	0.0104399	0.0423566
Alanine_aspartate_and_glutamate_metabolism	cg00159289	0.250794	0.000430213	0.004793
Alanine_aspartate_and_glutamate_metabolism	cg19977428	0.10232	0.150877	0.277288
Alanine_aspartate_and_glutamate_metabolism	cg00983437	0.134066	0.0598206	0.143942
Alanine_aspartate_and_glutamate_metabolism	cg13694927	-0.229304	0.00128578	0.0100365
Alanine_aspartate_and_glutamate_metabolism	cg00866953	0.300122	2.51634e-05	0.000744709
Alanine_aspartate_and_glutamate_metabolism	cg21536783	0.110623	0.120423	0.236259
Alanine_aspartate_and_glutamate_metabolism	cg22507023	0.309402	1.40165e-05	0.000512027
Alanine_aspartate_and_glutamate_metabolism	cg08763461	0.189255	0.00788628	0.034923
Alanine_aspartate_and_glutamate_metabolism	cg06972578	0.162882	0.0222164	0.0715634
Alanine_aspartate_and_glutamate_metabolism	cg01937212	0.14823	0.0374382	0.10342
Alanine_aspartate_and_glutamate_metabolism	cg24452282	0.157021	0.0274983	0.0832003
Alanine_aspartate_and_glutamate_metabolism	cg02856716	0.298657	2.75582e-05	0.000790404
Alanine_aspartate_and_glutamate_metabolism	cg23124451	-0.203419	0.00429368	0.0229342
Alanine_aspartate_and_glutamate_metabolism	cg01650904	-0.207814	0.00352909	0.0200209
Alanine_aspartate_and_glutamate_metabolism	cg18533883	0.388985	5.08803e-08	1.77144e-05
Alanine_aspartate_and_glutamate_metabolism	cg14354820	0.164835	0.0206637	0.0680227
Alanine_aspartate_and_glutamate_metabolism	cg18100237	0.178999	0.0119739	0.0465467
Alanine_aspartate_and_glutamate_metabolism	cg10628035	0.0163614	0.81833	0.882675
Alanine_aspartate_and_glutamate_metabolism	cg17568809	0.164347	0.0210427	0.068888
Alanine_aspartate_and_glutamate_metabolism	cg04102161	0.362637	3.56249e-07	5.44e-05
Alanine_aspartate_and_glutamate_metabolism	cg05191919	0.185348	0.00926689	0.0390148
Alanine_aspartate_and_glutamate_metabolism	cg06621425	0.0974359	0.171351	0.303111
Alanine_aspartate_and_glutamate_metabolism	cg16532685	0.216606	0.002359	0.015197
Alanine_aspartate_and_glutamate_metabolism	cg21229482	0.194628	0.00628897	0.029864
Alanine_aspartate_and_glutamate_metabolism	cg21872782	-0.266911	0.000178901	0.00268554
Alanine_aspartate_and_glutamate_metabolism	cg13406339	0.152137	0.0326953	0.0940451
Alanine_aspartate_and_glutamate_metabolism	cg02849507	0.348474	9.97535e-07	9.97334e-05
Alanine_aspartate_and_glutamate_metabolism	cg06236279	0.174603	0.0142379	0.0524682
Alanine_aspartate_and_glutamate_metabolism	cg05718255	0.252259	0.000398024	0.00455094
Alanine_aspartate_and_glutamate_metabolism	cg17165841	-0.121368	0.0884102	0.189762
Alanine_aspartate_and_glutamate_metabolism	cg05393025	0.178999	0.0119739	0.0465467
Alanine_aspartate_and_glutamate_metabolism	cg01801101	0.164347	0.0210427	0.068888
Alanine_aspartate_and_glutamate_metabolism	cg18244487	0.269142	0.000158117	0.00248773
Alanine_aspartate_and_glutamate_metabolism	cg09911083	-0.0825498	0.246555	0.392087
Alanine_aspartate_and_glutamate_metabolism	cg05217983	0.303053	2.09546e-05	0.000661557
Alanine_aspartate_and_glutamate_metabolism	cg19747232	0.163858	0.0214278	0.069779
Alanine_aspartate_and_glutamate_metabolism	cg09536336	0.116972	0.100562	0.207834
Alanine_aspartate_and_glutamate_metabolism	cg00126148	-0.115018	0.106374	0.216315
Alanine_aspartate_and_glutamate_metabolism	cg00287312	-0.139927	0.0494847	0.125889
Alanine_aspartate_and_glutamate_metabolism	cg15462862	0.0437118	0.539441	0.672108
Alanine_aspartate_and_glutamate_metabolism	cg23368159	0.338706	1.98452e-06	0.000151229
Alanine_aspartate_and_glutamate_metabolism	cg26573518	-0.106484	0.134985	0.256576
Alanine_aspartate_and_glutamate_metabolism	cg26860935	-0.19978	0.0050421	0.0256844
Alanine_aspartate_and_glutamate_metabolism	cg03533256	0.160928	0.0238696	0.0752435
Alanine_aspartate_and_glutamate_metabolism	cg20765441	0.152625	0.0321403	0.0928884
Alanine_aspartate_and_glutamate_metabolism	cg07668993	0.244444	0.000599841	0.00598528
Alanine_aspartate_and_glutamate_metabolism	cg01574571	0.208791	0.00337698	0.0194266
Alanine_aspartate_and_glutamate_metabolism	cg19975849	0.0632479	0.374584	0.523997
Alanine_aspartate_and_glutamate_metabolism	cg14581628	0.231258	0.00116809	0.00940462
Alanine_aspartate_and_glutamate_metabolism	cg12180551	-0.253724	0.000368096	0.00432019
Alanine_aspartate_and_glutamate_metabolism	cg15841728	0.195116	0.0061593	0.029441
Alanine_aspartate_and_glutamate_metabolism	cg19391247	0.208791	0.00337698	0.0194266
Alanine_aspartate_and_glutamate_metabolism	cg00971747	-0.0178266	0.802384	0.871783
Alanine_aspartate_and_glutamate_metabolism	cg00980058	0.3558	5.88443e-07	7.25893e-05
Alanine_aspartate_and_glutamate_metabolism	cg24459209	0.13602	0.0561925	0.137738
Alanine_aspartate_and_glutamate_metabolism	cg13407883	0.262515	0.000228364	0.00314353
Alanine_aspartate_and_glutamate_metabolism	cg05482413	0.303053	2.09546e-05	0.000661557
Alanine_aspartate_and_glutamate_metabolism	cg03575041	0.205372	0.00393701	0.0215746
Alanine_aspartate_and_glutamate_metabolism	cg20794042	0.262515	0.000228364	0.00314353
Alanine_aspartate_and_glutamate_metabolism	cg12819393	-0.032967	0.643497	0.756044
Alanine_aspartate_and_glutamate_metabolism	cg24836281	0.157509	0.0270202	0.0821482
Alanine_aspartate_and_glutamate_metabolism	cg05344176	0.238584	0.000809844	0.007327
Alanine_aspartate_and_glutamate_metabolism	cg21464220	0.0901099	0.205862	0.344939
Alanine_aspartate_and_glutamate_metabolism	cg08780063	0.159463	0.0251785	0.0781427
Alanine_aspartate_and_glutamate_metabolism	cg09330923	0.0793651	0.2652	0.411956
Alanine_aspartate_and_glutamate_metabolism	cg14774440	0.18486	0.00945383	0.0395525
Alanine_aspartate_and_glutamate_metabolism	cg20682639	0.247863	0.00050201	0.00531539
Alanine_aspartate_and_glutamate_metabolism	cg03039002	-0.172915	0.015215	0.0550618
Alanine_aspartate_and_glutamate_metabolism	cg05641849	0.0148962	0.834352	0.893543
Alanine_aspartate_and_glutamate_metabolism	cg04779780	0.116484	0.101991	0.209931
[truncated: 394,722+ more rows]
