# Supplementary material for: Metabolism-Associated DNA Methylation Signature Stratifies Lower-Grade Glioma Patients and Predicts Response to Immunotherapy
Source: Front Cell Dev Biol. 2022 Jun 15;10:902298. doi: 10.3389/fcell.2022.902298 (PMC9240391; doi:10.3389/fcell.2022.902298)
Supplement: Supplementary file 2 [file Table3.XLSX]

## Sheet: allTCGALGGs
Covariates	Type	Subgroup1	Subgroup2	Subgroup3	Total	P-value(chi-square test)
Grade	G2	157(59.92%)	52(44.83%)	4(5.88%)	213(47.76%)	0
	G3	105(40.08%)	64(55.17%)	64(94.12%)	233(52.24%)
Age	≥40	108(41.22%)	49(42.24%)	57(83.82%)	214(47.98%)	0
	<40	154(58.78%)	67(57.76%)	11(16.18%)	232(52.02%)
Gender	female	109(41.6%)	54(46.55%)	32(47.06%)	195(43.72%)	0.559
	male	153(58.4%)	62(53.45%)	36(52.94%)	251(56.28%)
1p/19q_codeletion	codel	146(49.83%)	20(15.27%)	0(0%)	166(33.13%)	0
	non-codel	147(50.17%)	111(84.73%)	77(100%)	335(66.87%)
IDH/codel_subtype	IDHmut-codel	146(49.83%)	20(15.27%)	0(0%)	166(33.13%)	0
	IDHmut-non-codel	147(50.17%)	85(64.89%)	12(15.58%)	244(48.7%)
	IDHwt	0(0%)	26(19.85%)	65(84.42%)	91(18.16%)
MGMT_promoter_status	Methylated	277(94.54%)	101(77.1%)	37(48.05%)	415(82.83%)	0
	Unmethylated	16(5.46%)	30(22.9%)	40(51.95%)	86(17.17%)
Chr_7_gain/Chr_10_loss	Gain chr 7 & loss chr 10	0(0%)	6(4.62%)	48(62.34%)	54(10.84%)	0
	No combined CNA	291(100%)	124(95.38%)	29(37.66%)	444(89.16%)
Transcriptome_Subtype	CL	0(0%)	5(5.21%)	31(50.82%)	36(9.42%)	0
	ME	4(1.78%)	12(12.5%)	14(22.95%)	30(7.85%)
	NE	63(28%)	32(33.33%)	7(11.48%)	102(26.7%)
	PN	158(70.22%)	47(48.96%)	9(14.75%)	214(56.02%)
EGFR_ampstat	amplification	0(0%)	8(6.11%)	29(37.66%)	37(7.39%)	0
	non-amplification	293(100%)	123(93.89%)	48(62.34%)	464(92.61%)
Supervised_DNA_Methylation_Cluster	Classic-like	0(0%)	3(2.29%)	20(25.97%)	23(4.59%)	0
	Codel	150(51.19%)	20(15.27%)	0(0%)	170(33.93%)
	G-CIMP-high	143(48.81%)	85(64.89%)	1(1.3%)	229(45.71%)
	G-CIMP-low	0(0%)	0(0%)	11(14.29%)	11(2.2%)
	Mesenchymal-like	0(0%)	7(5.34%)	37(48.05%)	44(8.78%)
	PA-like	0(0%)	16(12.21%)	8(10.39%)	24(4.79%)
Pan-Glioma_DNA_Methylation_Cluster	LGm1	8(2.73%)	23(17.56%)	12(15.58%)	43(8.58%)	0
	LGm2	184(62.8%)	62(47.33%)	0(0%)	246(49.1%)
	LGm3	100(34.13%)	20(15.27%)	0(0%)	120(23.95%)
	LGm4	0(0%)	3(2.29%)	20(25.97%)	23(4.59%)
	LGm5	0(0%)	7(5.34%)	37(48.05%)	44(8.78%)
	LGm6	1(0.34%)	16(12.21%)	8(10.39%)	25(4.99%)

## Sheet: IDHmutant
Covariates	Type	Subgroup1	Subgroup2	Subgroup3	Total	P-value(fisher's exact test)
Grade	G2	157(59.92%)	37(40.22%)	0(0%)	194(53.59%)	0
	G3	105(40.08%)	55(59.78%)	8(100%)	168(46.41%)
Age	≥40	108(41.22%)	39(42.39%)	3(37.5%)	150(41.44%)	0.9729
	<40	154(58.78%)	53(57.61%)	5(62.5%)	212(58.56%)
Gender	female	109(41.6%)	43(46.74%)	5(62.5%)	157(43.37%)	0.3576
	male	153(58.4%)	49(53.26%)	3(37.5%)	205(56.63%)
1p/19q_codeletion	codel	146(49.83%)	20(19.05%)	0(0%)	166(40.49%)	0
	non-codel	147(50.17%)	85(80.95%)	12(100%)	244(59.51%)
MGMT_promoter_status	Methylated	277(94.54%)	96(91.43%)	9(75%)	382(93.17%)	0.0308
	Unmethylated	16(5.46%)	9(8.57%)	3(25%)	28(6.83%)
TERT_promoter_status	Mutant	82(49.7%)	10(16.13%)	0(0%)	92(40%)	0
	WT	83(50.3%)	52(83.87%)	3(100%)	138(60%)
Transcriptome_Subtype	ME	4(1.78%)	9(12%)	2(25%)	15(4.87%)	0.0005
	NE	63(28%)	19(25.33%)	0(0%)	82(26.62%)
	PN	158(70.22%)	47(62.67%)	6(75%)	211(68.51%)
Pan-Glioma_DNA_Methylation_Cluster	LGm1	8(2.73%)	23(21.9%)	12(100%)	43(10.49%)	0
	LGm2	184(62.8%)	62(59.05%)	0(0%)	246(60%)
	LGm3	100(34.13%)	20(19.05%)	0(0%)	120(29.27%)
	LGm6	1(0.34%)	0(0%)	0(0%)	1(0.24%)
Supervised_DNA_Methylation_Cluster	Codel	150(51.19%)	20(19.05%)	0(0%)	170(41.46%)	0
	G-CIMP-high	143(48.81%)	85(80.95%)	1(8.33%)	229(55.85%)
	G-CIMP-low	0(0%)	0(0%)	11(91.67%)	11(2.68%)

## Sheet: IDHwildtype
Covariates	Type	Subgroup2	Subgroup3	Total	P-value(fisher's exact test)
Grade	G2	15(62.5%)	4(6.67%)	19(22.62%)	0
	G3	9(37.5%)	56(93.33%)	65(77.38%)
Age	old	10(41.67%)	54(90%)	64(76.19%)	0
	young	14(58.33%)	6(10%)	20(23.81%)
Gender	female	11(45.83%)	27(45%)	38(45.24%)	1
	male	13(54.17%)	33(55%)	46(54.76%)
MGMT_promoter_status	Methylated	5(19.23%)	28(43.08%)	33(36.26%)	0.0522
	Unmethylated	21(80.77%)	37(56.92%)	58(63.74%)
Chr_7_gain/Chr_10_loss	Gain chr 7 & loss chr 10	6(24%)	47(72.31%)	53(58.89%)	0
	No combined CNA	19(76%)	18(27.69%)	37(41.11%)
TERT_promoter_status	Mutant	7(35%)	30(85.71%)	37(67.27%)	0.0002
	WT	13(65%)	5(14.29%)	18(32.73%)
Transcriptome_Subtype	CL	5(23.81%)	31(58.49%)	36(48.65%)	0.0004
	ME	3(14.29%)	12(22.64%)	15(20.27%)
	NE	13(61.9%)	7(13.21%)	20(27.03%)
	PN	0(0%)	3(5.66%)	3(4.05%)
EGFR_ampstat	amplification	6(23.08%)	29(44.62%)	35(38.46%)	0.062
	non-amplification	20(76.92%)	36(55.38%)	56(61.54%)
Supervised_DNA_Methylation_Cluster	Classic-like	3(11.54%)	20(30.77%)	23(25.27%)	0
	Mesenchymal-like	7(26.92%)	37(56.92%)	44(48.35%)
	PA-like	16(61.54%)	8(12.31%)	24(26.37%)
Pan-Glioma_DNA_Methylation_Cluster	LGm4	3(11.54%)	20(30.77%)	23(25.27%)	0
	LGm5	7(26.92%)	37(56.92%)	44(48.35%)
	LGm6	16(61.54%)	8(12.31%)	24(26.37%)
