# Supplementary material for: Metabolism-Associated DNA Methylation Signature Stratifies Lower-Grade Glioma Patients and Predicts Response to Immunotherapy
Source: Front Cell Dev Biol. 2022 Jun 15;10:902298. doi: 10.3389/fcell.2022.902298 (PMC9240391; doi:10.3389/fcell.2022.902298)
Supplement: Supplementary file 6 [file Table4.XLSX]

## Sheet: CpG-signature
SignatureCpGs	Coefficients
cg00301239	-0.104501
cg10054641	-0.0741374
cg02518245	-0.000434513
cg27305460	-0.243983
cg04003582	-0.0607547
cg25205489	-0.297761
cg00347746	-0.458986

## Sheet: Gene-signature
SignatureGenes	Coefficients
(Intercept)	0.236185
DUSP10	0.00202143
B3GNT7	0.00422225
CD101	0.0199082
IGF2BP2	0.0132503
PLAT	0.00982962
NSUN7	0.0162731
AOX1	0.000852234
STEAP3	0.00765812
EMILIN1	0.00331659
RAD54B	0.012663
CASP6	0.00497621
CAPNS1	-0.00308001
TXLNB	0.00431323
GALNT3	0.00485709
EMILIN3	0.00243803
FES	-0.00569913
CLEC18A	0.00286125
IGFBP2	0.00429675
GALM	-0.00534249
TMEM109	-0.00815566
UBAP1	-0.0164688
WAC	-0.00651789
SLITRK5	-0.00287027
SMAD7	-0.0207966
DLL3	-0.000982856
SHISA7	-0.000884717
NUDT2	-0.0189884
ZRANB1	-0.0189274
RPL36AL	-0.015837
GLRA3	-0.00261892
MMS19	-0.0111602
RAB18	-0.0163416
MORN4	-0.00149357
ZMYND11	-0.00551494
WDR86	-0.00171055
RANBP17	-0.00287412
EAPP	-0.00395575
MN1	-0.0028402
NTNG2	-0.00515226
COX15	-0.00410978
SEMA4G	-0.00209698
PRLHR	-0.00231188
SPHKAP	-0.000658107
PCBP3	-0.0171157
RPL15	-0.00279229
SHD	-0.002523
GALNT13	-0.00121675
BMP2	-0.0106992
