# Supplementary material for: Metabolism-Associated DNA Methylation Signature Stratifies Lower-Grade Glioma Patients and Predicts Response to Immunotherapy
Source: Front Cell Dev Biol. 2022 Jun 15;10:902298. doi: 10.3389/fcell.2022.902298 (PMC9240391; doi:10.3389/fcell.2022.902298)
Supplement: Supplementary file 7 [file Table1.XLSX]

## Sheet: Population Baseline
Supplementary Table 1 | Baseline characteristics of the three cohorts
Cohort	TCGA cohort		GEO cohort			CGGA cohort
data set	TCGA-LGG(n=501)		GSE48461(n=50)	GSE104293(n=132)		CGGA_m693
Gender
male	277		32	NA		151
female	224		18	NA		120
Age
≥40	264		37	82		143
<40	237		13	50		127
Grade
G2	245		6	132		130
G3	256		44	0		141
IDHstatus
mutant	410		27	120		176
wild-type	91		23	12		65
chromosome 1p/19q codeletion
codel	166		15	35		81
non-codel	335		34	107		158
MGMT promoter
methylated	415		30	118		127
unmethylated	86		7	14		89
Data Accessiblity
methylation data	available		available	available		unavailable
transcriptome data	available		unavailable	unavailable		available
OS information	available		available	available		available
PFS information	available		available	available		available
