# Supplementary material for: Metabolism-Associated DNA Methylation Signature Stratifies Lower-Grade Glioma Patients and Predicts Response to Immunotherapy
Source: Front Cell Dev Biol. 2022 Jun 15;10:902298. doi: 10.3389/fcell.2022.902298 (PMC9240391; doi:10.3389/fcell.2022.902298)
Supplement: Supplementary file 8 [file Table5.XLSX]

## Sheet: 6.mut_diff_sum
Table S5| Difference in mutation patterns
Gene	High riskj	Low risk	P value(fisher's exact test)
IDH1	0.113	0.948	8.91e-51
TP53	0.239	0.636	6.93e-09
ATRX	0.155	0.491	6.03e-08
CIC	0	0.294	5.35e-10
TTN	0.352	0.185	0.0111609
PIK3CA	0.127	0.085	0.378477
FUBP1	0	0.13	0.000150359
EGFR	0.423	0.02	1.58e-19
MUC16	0.085	0.11	0.542265
PTEN	0.254	0.02	3.03e-10
NOTCH1	0.014	0.105	0.0115561
NF1	0.366	0.047	2.37e-07
